# Supplementary material for: MS CETSA deep functional proteomics uncovers DNA repair programs leading to gemcitabine resistance
Source: Nat Commun. 2025 May 7;16:4234. doi: 10.1038/s41467-025-59505-8 (PMC12059070; doi:10.1038/s41467-025-59505-8)
Supplement: Supplementary file 3 — Supplementary Data 1 [file 41467_2025_59505_MOESM3_ESM.xlsx]

## Sheet: Sheet1
Datasets		Number of identified proteins						Number of CETSA hits
IMPRINTS-CETSA (time points)		37C	47C	50C	52C	54C	57C	1h	3h	5h	8h
OCILY3 (1h, 8h)		4907	4306	4232	4177	3961	3427	1	-	-	111
OCILY19 (1h, 8h)		6430	5846	5427	4949	4715	4627	0	-	-	161
OCILY19 (3h, 5h)		5031	4698	4262	3807	3308	3835	-	47	416	-
HT (1h, 8h)		6309	5859	5685	5267	5191	5090	267	-	-	144
SUDHL4 (1h, 8h)		5761	5448	5092	4780	4829	4669	12	-	-	128
SUDHL4 (3h, 5h)		6010	5632	5354	4796	4539	4758	-	38	49	-
SUDHL4 48nM (1h,8h)		6080	5331	5309	4804	4622	4410	11	-	-	302
SUDHL4 480nM (1h,8h)		5709	5471	5308	5248	3287	5120	24	-	-	36
SUDHL4 SAMHD1_KO (1h,8h)		6885	-	-	5610	-	5226	78	-	-	147
IMPRINTS-CETSA (treatment)		37C	47C	50C	52C	54C	57C	Gem	ATRi	Combo
SUDHL4 - GemATRi		5258	-	-	4003	-	3580	53	93	99
ITDR-CETSA (low cell number)		37C	47C	50C	52C	54C	57C
OCILY19 (Rep1)		2674	-	-	1738	-	1434
OCILY19 (Rep2)		2656	-	-	1752	-	1430
SUDHL4 (Rep1)		2060	-	-	1398	-	1091
SUDHL4 (Rep2)		2297	-	-	1486	-	1057
SLS1428 (Rep1)		2599	-	-	2020	-	1819
SLS1428 (Rep2)		2605	-	-	2038	-	1784
SLS1439 (Rep1)		2274	-	-	1479	-	1275
SLS1439 (Rep2)		2127	-	-	1434	-	1326
