# Supplementary material for: MS CETSA deep functional proteomics uncovers DNA repair programs leading to gemcitabine resistance
Source: Nat Commun. 2025 May 7;16:4234. doi: 10.1038/s41467-025-59505-8 (PMC12059070; doi:10.1038/s41467-025-59505-8)
Supplement: Supplementary file 4 — Supplementary Data 2 [file 41467_2025_59505_MOESM4_ESM.xlsx]

## Sheet: Molm16_turnover_hlf
Accession	Description	half.life.time.Vehicle (hours)	annotation
Q9UGL1	Lysine-specific demethylase 5B OS=Homo sapiens OX=9606 GN=KDM5B PE=1 SV=3	3.73166	short-lived
P23769	Endothelial transcription factor GATA-2 OS=Homo sapiens OX=9606 GN=GATA2 PE=1 SV=3	4.64172	short-lived
Q9Y5V3	Melanoma-associated antigen D1 OS=Homo sapiens OX=9606 GN=MAGED1 PE=1 SV=3	5.63408	short-lived
Q9BWX5	Transcription factor GATA-5 OS=Homo sapiens OX=9606 GN=GATA5 PE=1 SV=1	6.68111	short-lived
O43291	Kunitz-type protease inhibitor 2 OS=Homo sapiens OX=9606 GN=SPINT2 PE=1 SV=2	6.8798	short-lived
O14965	Aurora kinase A OS=Homo sapiens OX=9606 GN=AURKA PE=1 SV=2	7.31759	short-lived
P61024	Cyclin-dependent kinases regulatory subunit 1 OS=Homo sapiens OX=9606 GN=CKS1B PE=1 SV=1	7.4665	short-lived
P55273	Cyclin-dependent kinase 4 inhibitor D OS=Homo sapiens OX=9606 GN=CDKN2D PE=1 SV=1	7.51197	short-lived
Q9Y240	C-type lectin domain family 11 member A OS=Homo sapiens OX=9606 GN=CLEC11A PE=1 SV=1	8.03041	short-lived
Q92833	Protein Jumonji OS=Homo sapiens OX=9606 GN=JARID2 PE=1 SV=2	8.03317	short-lived
Q6NZI2	Caveolae-associated protein 1 OS=Homo sapiens OX=9606 GN=CAVIN1 PE=1 SV=1	8.22941	short-lived
O43736	Integral membrane protein 2A OS=Homo sapiens OX=9606 GN=ITM2A PE=1 SV=2	8.23703	short-lived
P49674	Casein kinase I isoform epsilon OS=Homo sapiens OX=9606 GN=CSNK1E PE=1 SV=1	8.3689	short-lived
P23458	Tyrosine-protein kinase JAK1 OS=Homo sapiens OX=9606 GN=JAK1 PE=1 SV=2	8.51188	short-lived
P13498	Cytochrome b-245 light chain OS=Homo sapiens OX=9606 GN=CYBA PE=1 SV=3	8.54755	short-lived
Q9Y421	Protein FAM32A OS=Homo sapiens OX=9606 GN=FAM32A PE=1 SV=2	8.72427	short-lived
P15104	Glutamine synthetase OS=Homo sapiens OX=9606 GN=GLUL PE=1 SV=4	8.7339	short-lived
Q96DX7	Tripartite motif-containing protein 44 OS=Homo sapiens OX=9606 GN=TRIM44 PE=1 SV=1	9.2869	short-lived
Q15004	PCNA-associated factor OS=Homo sapiens OX=9606 GN=PCLAF PE=1 SV=1	9.59316	short-lived
P02654	Apolipoprotein C-I OS=Homo sapiens OX=9606 GN=APOC1 PE=1 SV=1	9.66	short-lived
Q12778	Forkhead box protein O1 OS=Homo sapiens OX=9606 GN=FOXO1 PE=1 SV=2	9.68339	short-lived
P84101	Small EDRK-rich factor 2 OS=Homo sapiens OX=9606 GN=SERF2 PE=1 SV=1	9.92701	short-lived
O75794	Cell division cycle protein 123 homolog OS=Homo sapiens OX=9606 GN=CDC123 PE=1 SV=1	9.94839	short-lived
P42575	Caspase-2 OS=Homo sapiens OX=9606 GN=CASP2 PE=1 SV=2	9.96666	short-lived
O14641	Segment polarity protein dishevelled homolog DVL-2 OS=Homo sapiens OX=9606 GN=DVL2 PE=1 SV=1	10.0458	short-lived
O00762	Ubiquitin-conjugating enzyme E2 C OS=Homo sapiens OX=9606 GN=UBE2C PE=1 SV=1	10.0962	short-lived
Q99541	Perilipin-2 OS=Homo sapiens OX=9606 GN=PLIN2 PE=1 SV=2	10.1197	short-lived
P04439	HLA class I histocompatibility antigen, A alpha chain OS=Homo sapiens OX=9606 GN=HLA-A PE=1 SV=2	10.2727	short-lived
Q9BVW5	TIMELESS-interacting protein OS=Homo sapiens OX=9606 GN=TIPIN PE=1 SV=2	10.2775	short-lived
Q5JSZ5	Protein PRRC2B OS=Homo sapiens OX=9606 GN=PRRC2B PE=1 SV=2	10.335	short-lived
Q14773	Intercellular adhesion molecule 4 OS=Homo sapiens OX=9606 GN=ICAM4 PE=1 SV=1	10.4839	short-lived
Q9BZL1	Ubiquitin-like protein 5 OS=Homo sapiens OX=9606 GN=UBL5 PE=1 SV=1	10.5822	short-lived
P33552	Cyclin-dependent kinases regulatory subunit 2 OS=Homo sapiens OX=9606 GN=CKS2 PE=1 SV=1	10.6959	short-lived
Q9BXK1	Krueppel-like factor 16 OS=Homo sapiens OX=9606 GN=KLF16 PE=1 SV=1	10.8764	short-lived
P25686	DnaJ homolog subfamily B member 2 OS=Homo sapiens OX=9606 GN=DNAJB2 PE=1 SV=3	10.9916	short-lived
Q8TBC3	SH3KBP1-binding protein 1 OS=Homo sapiens OX=9606 GN=SHKBP1 PE=1 SV=2	11.0226	short-lived
O43663	Protein regulator of cytokinesis 1 OS=Homo sapiens OX=9606 GN=PRC1 PE=1 SV=2	11.1334	short-lived
P61626	Lysozyme C OS=Homo sapiens OX=9606 GN=LYZ PE=1 SV=1	11.1367	short-lived
Q9BUT9	MAPK regulated corepressor interacting protein 2 OS=Homo sapiens OX=9606 GN=MCRIP2 PE=1 SV=2	11.1456	short-lived
P31350	Ribonucleoside-diphosphate reductase subunit M2 OS=Homo sapiens OX=9606 GN=RRM2 PE=1 SV=1	11.3974	short-lived
Q9H3Q1	Cdc42 effector protein 4 OS=Homo sapiens OX=9606 GN=CDC42EP4 PE=1 SV=1	11.5025	short-lived
Q96RK0	Protein capicua homolog OS=Homo sapiens OX=9606 GN=CIC PE=1 SV=2	11.6605	short-lived
P02649	Apolipoprotein E OS=Homo sapiens OX=9606 GN=APOE PE=1 SV=1	11.7012	short-lived
P60520	Gamma-aminobutyric acid receptor-associated protein-like 2 OS=Homo sapiens OX=9606 GN=GABARAPL2 PE=1 SV=1	11.8159	short-lived
P62699	Protein yippee-like 5 OS=Homo sapiens OX=9606 GN=YPEL5 PE=1 SV=1	11.8184	short-lived
O75147	Obscurin-like protein 1 OS=Homo sapiens OX=9606 GN=OBSL1 PE=1 SV=4	11.8193	short-lived
O95864	Acyl-CoA 6-desaturase OS=Homo sapiens OX=9606 GN=FADS2 PE=1 SV=1	11.8276	short-lived
P53350	Serine/threonine-protein kinase PLK1 OS=Homo sapiens OX=9606 GN=PLK1 PE=1 SV=1	11.874	short-lived
Q92692	Nectin-2 OS=Homo sapiens OX=9606 GN=NECTIN2 PE=1 SV=1	11.9489	short-lived
Q13351	Krueppel-like factor 1 OS=Homo sapiens OX=9606 GN=KLF1 PE=1 SV=1	12.0601	fast
O95067	G2/mitotic-specific cyclin-B2 OS=Homo sapiens OX=9606 GN=CCNB2 PE=1 SV=1	12.0938	fast
Q9NV72	Zinc finger protein 701 OS=Homo sapiens OX=9606 GN=ZNF701 PE=1 SV=3	12.2516	fast
Q07352	mRNA decay activator protein ZFP36L1 OS=Homo sapiens OX=9606 GN=ZFP36L1 PE=1 SV=1	12.5318	fast
Q92686	Neurogranin OS=Homo sapiens OX=9606 GN=NRGN PE=1 SV=1	12.6394	fast
P61769	Beta-2-microglobulin OS=Homo sapiens OX=9606 GN=B2M PE=1 SV=1	12.6555	fast
Q9BPZ3	Polyadenylate-binding protein-interacting protein 2 OS=Homo sapiens OX=9606 GN=PAIP2 PE=1 SV=1	12.7299	fast
P46013	Proliferation marker protein Ki-67 OS=Homo sapiens OX=9606 GN=MKI67 PE=1 SV=2	12.8199	fast
P01033	Metalloproteinase inhibitor 1 OS=Homo sapiens OX=9606 GN=TIMP1 PE=1 SV=1	12.8364	fast
Q9P1Z2	Calcium-binding and coiled-coil domain-containing protein 1 OS=Homo sapiens OX=9606 GN=CALCOCO1 PE=1 SV=2	12.8484	fast
O95229	ZW10 interactor OS=Homo sapiens OX=9606 GN=ZWINT PE=1 SV=2	13.2365	fast
Q8WY91	Peroxynitrite isomerase THAP4 OS=Homo sapiens OX=9606 GN=THAP4 PE=1 SV=2	13.306	fast
P08514	Integrin alpha-IIb OS=Homo sapiens OX=9606 GN=ITGA2B PE=1 SV=3	13.424	fast
O14817	Tetraspanin-4 OS=Homo sapiens OX=9606 GN=TSPAN4 PE=1 SV=1	13.4363	fast
Q7Z7A1	Centriolin OS=Homo sapiens OX=9606 GN=CNTRL PE=1 SV=2	13.4461	fast
Q2M3D2	Exocyst complex component 3-like protein 2 OS=Homo sapiens OX=9606 GN=EXOC3L2 PE=1 SV=1	13.6681	fast
Q9H3M7	Thioredoxin-interacting protein OS=Homo sapiens OX=9606 GN=TXNIP PE=1 SV=1	13.6921	fast
Q9Y3R5	Protein dopey-2 OS=Homo sapiens OX=9606 GN=DOP1B PE=1 SV=5	13.7786	fast
O95625	Zinc finger and BTB domain-containing protein 11 OS=Homo sapiens OX=9606 GN=ZBTB11 PE=1 SV=2	13.8217	fast
Q6NZ67	Mitotic-spindle organizing protein 2B OS=Homo sapiens OX=9606 GN=MZT2B PE=1 SV=1	13.8397	fast
O75081	Protein CBFA2T3 OS=Homo sapiens OX=9606 GN=CBFA2T3 PE=1 SV=2	13.9644	fast
Q15080	Neutrophil cytosol factor 4 OS=Homo sapiens OX=9606 GN=NCF4 PE=1 SV=2	13.9986	fast
P08F94	Fibrocystin OS=Homo sapiens OX=9606 GN=PKHD1 PE=1 SV=1	14.0831	fast
Q9ULW0	Targeting protein for Xklp2 OS=Homo sapiens OX=9606 GN=TPX2 PE=1 SV=2	14.0995	fast
P56181	NADH dehydrogenase [ubiquinone] flavoprotein 3, mitochondrial OS=Homo sapiens OX=9606 GN=NDUFV3 PE=1 SV=2	14.3057	fast
Q13685	Angio-associated migratory cell protein OS=Homo sapiens OX=9606 GN=AAMP PE=1 SV=2	14.3412	fast
P57076	Cilia- and flagella-associated protein 298 OS=Homo sapiens OX=9606 GN=CFAP298 PE=1 SV=1	14.3679	fast
Q6FIF0	AN1-type zinc finger protein 6 OS=Homo sapiens OX=9606 GN=ZFAND6 PE=1 SV=2	14.4485	fast
Q9UNZ5	Leydig cell tumor 10 kDa protein homolog OS=Homo sapiens OX=9606 GN=C19orf53 PE=1 SV=1	14.456	fast
Q9UBU8	Mortality factor 4-like protein 1 OS=Homo sapiens OX=9606 GN=MORF4L1 PE=1 SV=2	14.4582	fast
Q15773	Myeloid leukemia factor 2 OS=Homo sapiens OX=9606 GN=MLF2 PE=1 SV=1	14.4659	fast
Q8NI99	Angiopoietin-related protein 6 OS=Homo sapiens OX=9606 GN=ANGPTL6 PE=1 SV=1	14.4728	fast
Q9GZR1	Sentrin-specific protease 6 OS=Homo sapiens OX=9606 GN=SENP6 PE=1 SV=2	14.5148	fast
Q9UNF1	Melanoma-associated antigen D2 OS=Homo sapiens OX=9606 GN=MAGED2 PE=1 SV=2	14.5259	fast
O75362	Zinc finger protein 217 OS=Homo sapiens OX=9606 GN=ZNF217 PE=1 SV=1	14.5407	fast
O95810	Caveolae-associated protein 2 OS=Homo sapiens OX=9606 GN=CAVIN2 PE=1 SV=3	14.6061	fast
P60903	Protein S100-A10 OS=Homo sapiens OX=9606 GN=S100A10 PE=1 SV=2	14.6129	fast
O60566	Mitotic checkpoint serine/threonine-protein kinase BUB1 beta OS=Homo sapiens OX=9606 GN=BUB1B PE=1 SV=3	14.6837	fast
Q13137	Calcium-binding and coiled-coil domain-containing protein 2 OS=Homo sapiens OX=9606 GN=CALCOCO2 PE=1 SV=1	14.7224	fast
Q8WUU5	GATA zinc finger domain-containing protein 1 OS=Homo sapiens OX=9606 GN=GATAD1 PE=1 SV=1	14.748	fast
Q9Y5J9	Mitochondrial import inner membrane translocase subunit Tim8 B OS=Homo sapiens OX=9606 GN=TIMM8B PE=1 SV=1	14.8365	fast
Q96AX9	E3 ubiquitin-protein ligase MIB2 OS=Homo sapiens OX=9606 GN=MIB2 PE=1 SV=3	14.8393	fast
Q63ZY3	KN motif and ankyrin repeat domain-containing protein 2 OS=Homo sapiens OX=9606 GN=KANK2 PE=1 SV=1	14.8666	fast
Q13530	Serine incorporator 3 OS=Homo sapiens OX=9606 GN=SERINC3 PE=1 SV=2	14.8686	fast
P32519	ETS-related transcription factor Elf-1 OS=Homo sapiens OX=9606 GN=ELF1 PE=1 SV=2	14.8956	fast
Q9UMY1	Nucleolar protein 7 OS=Homo sapiens OX=9606 GN=NOL7 PE=1 SV=2	14.9785	fast
P35625	Metalloproteinase inhibitor 3 OS=Homo sapiens OX=9606 GN=TIMP3 PE=1 SV=2	15.0055	fast
Q16621	Transcription factor NF-E2 45 kDa subunit OS=Homo sapiens OX=9606 GN=NFE2 PE=1 SV=1	15.0434	fast
P04183	Thymidine kinase, cytosolic OS=Homo sapiens OX=9606 GN=TK1 PE=1 SV=2	15.2116	fast
Q9UPT9	Ubiquitin carboxyl-terminal hydrolase 22 OS=Homo sapiens OX=9606 GN=USP22 PE=1 SV=2	15.2424	fast
Q9BW61	DET1- and DDB1-associated protein 1 OS=Homo sapiens OX=9606 GN=DDA1 PE=1 SV=1	15.299	fast
P04818	Thymidylate synthase OS=Homo sapiens OX=9606 GN=TYMS PE=1 SV=3	15.3195	fast
Q9UBB5	Methyl-CpG-binding domain protein 2 OS=Homo sapiens OX=9606 GN=MBD2 PE=1 SV=1	15.3829	fast
Q99808	Equilibrative nucleoside transporter 1 OS=Homo sapiens OX=9606 GN=SLC29A1 PE=1 SV=3	15.4099	fast
P19113	Histidine decarboxylase OS=Homo sapiens OX=9606 GN=HDC PE=1 SV=2	15.4853	fast
Q8N5I9	NOP protein chaperone 1 OS=Homo sapiens OX=9606 GN=NOPCHAP1 PE=1 SV=2	15.501	fast
O75190	DnaJ homolog subfamily B member 6 OS=Homo sapiens OX=9606 GN=DNAJB6 PE=1 SV=2	15.5442	fast
Q9NQ55	Suppressor of SWI4 1 homolog OS=Homo sapiens OX=9606 GN=PPAN PE=2 SV=1	15.5564	fast
O14733	Dual specificity mitogen-activated protein kinase kinase 7 OS=Homo sapiens OX=9606 GN=MAP2K7 PE=1 SV=2	15.6076	fast
P49427	Ubiquitin-conjugating enzyme E2 R1 OS=Homo sapiens OX=9606 GN=CDC34 PE=1 SV=2	15.6478	fast
P78414	Iroquois-class homeodomain protein IRX-1 OS=Homo sapiens OX=9606 GN=IRX1 PE=2 SV=3	15.6554	fast
Q9Y3A2	Probable U3 small nucleolar RNA-associated protein 11 OS=Homo sapiens OX=9606 GN=UTP11 PE=1 SV=2	15.6741	fast
Q86T24	Transcriptional regulator Kaiso OS=Homo sapiens OX=9606 GN=ZBTB33 PE=1 SV=2	15.6781	fast
P05556	Integrin beta-1 OS=Homo sapiens OX=9606 GN=ITGB1 PE=1 SV=2	15.7107	fast
Q8NCN4	E3 ubiquitin-protein ligase RNF169 OS=Homo sapiens OX=9606 GN=RNF169 PE=1 SV=2	15.7164	fast
Q6V9R5	Zinc finger protein 562 OS=Homo sapiens OX=9606 GN=ZNF562 PE=2 SV=2	15.7597	fast
Q96T88	E3 ubiquitin-protein ligase UHRF1 OS=Homo sapiens OX=9606 GN=UHRF1 PE=1 SV=1	15.8206	fast
Q9P219	Protein Daple OS=Homo sapiens OX=9606 GN=CCDC88C PE=1 SV=3	15.8226	fast
Q9P2D0	Inhibitor of Bruton tyrosine kinase OS=Homo sapiens OX=9606 GN=IBTK PE=1 SV=3	15.865	fast
Q9BY42	Replication termination factor 2 OS=Homo sapiens OX=9606 GN=RTF2 PE=1 SV=3	15.9774	fast
Q9Y385	Ubiquitin-conjugating enzyme E2 J1 OS=Homo sapiens OX=9606 GN=UBE2J1 PE=1 SV=2	15.9775	fast
Q05932	Folylpolyglutamate synthase, mitochondrial OS=Homo sapiens OX=9606 GN=FPGS PE=1 SV=3	15.986	fast
P54760	Ephrin type-B receptor 4 OS=Homo sapiens OX=9606 GN=EPHB4 PE=1 SV=2	16.0561	fast
P60953	Cell division control protein 42 homolog OS=Homo sapiens OX=9606 GN=CDC42 PE=1 SV=2	16.0573	fast
Q8WWK9	Cytoskeleton-associated protein 2 OS=Homo sapiens OX=9606 GN=CKAP2 PE=1 SV=1	16.0854	fast
Q9ULJ6	Zinc finger MIZ domain-containing protein 1 OS=Homo sapiens OX=9606 GN=ZMIZ1 PE=1 SV=3	16.0866	fast
Q9UNS1	Protein timeless homolog OS=Homo sapiens OX=9606 GN=TIMELESS PE=1 SV=2	16.1304	fast
P11215	Integrin alpha-M OS=Homo sapiens OX=9606 GN=ITGAM PE=1 SV=2	16.1441	fast
Q86YV9	Hermansky-Pudlak syndrome 6 protein OS=Homo sapiens OX=9606 GN=HPS6 PE=1 SV=1	16.1635	fast
P15976	Erythroid transcription factor OS=Homo sapiens OX=9606 GN=GATA1 PE=1 SV=1	16.2033	fast
P06454	Prothymosin alpha OS=Homo sapiens OX=9606 GN=PTMA PE=1 SV=2	16.215	fast
Q9UKB3	DnaJ homolog subfamily C member 12 OS=Homo sapiens OX=9606 GN=DNAJC12 PE=1 SV=1	16.2164	fast
P50219	Motor neuron and pancreas homeobox protein 1 OS=Homo sapiens OX=9606 GN=MNX1 PE=1 SV=3	16.2331	fast
P11166	Solute carrier family 2, facilitated glucose transporter member 1 OS=Homo sapiens OX=9606 GN=SLC2A1 PE=1 SV=2	16.2571	fast
P14854	Cytochrome c oxidase subunit 6B1 OS=Homo sapiens OX=9606 GN=COX6B1 PE=1 SV=2	16.2597	fast
Q9H6F5	Coiled-coil domain-containing protein 86 OS=Homo sapiens OX=9606 GN=CCDC86 PE=1 SV=1	16.3541	fast
P04156	Major prion protein OS=Homo sapiens OX=9606 GN=PRNP PE=1 SV=1	16.5485	fast
Q05481	Zinc finger protein 91 OS=Homo sapiens OX=9606 GN=ZNF91 PE=2 SV=2	16.5493	fast
Q9H1K1	Iron-sulfur cluster assembly enzyme ISCU, mitochondrial OS=Homo sapiens OX=9606 GN=ISCU PE=1 SV=2	16.5646	fast
Q9C0H2	Protein tweety homolog 3 OS=Homo sapiens OX=9606 GN=TTYH3 PE=1 SV=3	16.6664	fast
P16150	Leukosialin OS=Homo sapiens OX=9606 GN=SPN PE=1 SV=1	16.6733	fast
P14209	CD99 antigen OS=Homo sapiens OX=9606 GN=CD99 PE=1 SV=1	16.7106	fast
P14635	G2/mitotic-specific cyclin-B1 OS=Homo sapiens OX=9606 GN=CCNB1 PE=1 SV=1	16.7136	fast
Q13569	G/T mismatch-specific thymine DNA glycosylase OS=Homo sapiens OX=9606 GN=TDG PE=1 SV=2	16.7402	fast
Q9NP77	RNA polymerase II subunit A C-terminal domain phosphatase SSU72 OS=Homo sapiens OX=9606 GN=SSU72 PE=1 SV=1	16.7536	fast
P27448	MAP/microtubule affinity-regulating kinase 3 OS=Homo sapiens OX=9606 GN=MARK3 PE=1 SV=5	16.7698	fast
Q9NSI2	Protein FAM207A OS=Homo sapiens OX=9606 GN=FAM207A PE=1 SV=2	16.7943	fast
P55199	RNA polymerase II elongation factor ELL OS=Homo sapiens OX=9606 GN=ELL PE=1 SV=1	16.8534	fast
Q9H869	YY1-associated protein 1 OS=Homo sapiens OX=9606 GN=YY1AP1 PE=1 SV=2	16.876	fast
Q9UNQ2	Probable dimethyladenosine transferase OS=Homo sapiens OX=9606 GN=DIMT1 PE=1 SV=1	16.89	fast
Q9Y4C2	TRPM8 channel-associated factor 1 OS=Homo sapiens OX=9606 GN=TCAF1 PE=1 SV=3	16.9363	fast
Q9ULV3	Cip1-interacting zinc finger protein OS=Homo sapiens OX=9606 GN=CIZ1 PE=1 SV=2	16.9541	fast
P48730	Casein kinase I isoform delta OS=Homo sapiens OX=9606 GN=CSNK1D PE=1 SV=2	16.9818	fast
Q13438	Protein OS-9 OS=Homo sapiens OX=9606 GN=OS9 PE=1 SV=1	16.9985	fast
Q8NG11	Tetraspanin-14 OS=Homo sapiens OX=9606 GN=TSPAN14 PE=1 SV=1	17.0003	fast
Q5TEC6	Histone HIST2H3PS2 OS=Homo sapiens OX=9606 GN=H3-2 PE=1 SV=1	17.0388	fast
Q9H4A5	Golgi phosphoprotein 3-like OS=Homo sapiens OX=9606 GN=GOLPH3L PE=1 SV=1	17.0548	fast
P82094	TATA element modulatory factor OS=Homo sapiens OX=9606 GN=TMF1 PE=1 SV=2	17.1231	fast
Q8WVV4	Protein POF1B OS=Homo sapiens OX=9606 GN=POF1B PE=1 SV=3	17.1604	fast
P35221	Catenin alpha-1 OS=Homo sapiens OX=9606 GN=CTNNA1 PE=1 SV=1	17.1651	fast
Q02818	Nucleobindin-1 OS=Homo sapiens OX=9606 GN=NUCB1 PE=1 SV=4	17.1728	fast
Q9BQ90	Kelch domain-containing protein 3 OS=Homo sapiens OX=9606 GN=KLHDC3 PE=1 SV=1	17.2186	fast
Q96QD9	UAP56-interacting factor OS=Homo sapiens OX=9606 GN=FYTTD1 PE=1 SV=3	17.2426	fast
P24928	DNA-directed RNA polymerase II subunit RPB1 OS=Homo sapiens OX=9606 GN=POLR2A PE=1 SV=2	17.2477	fast
P04637	Cellular tumor antigen p53 OS=Homo sapiens OX=9606 GN=TP53 PE=1 SV=4	17.3137	fast
Q96BH1	E3 ubiquitin-protein ligase RNF25 OS=Homo sapiens OX=9606 GN=RNF25 PE=1 SV=1	17.3143	fast
Q8WY36	HMG box transcription factor BBX OS=Homo sapiens OX=9606 GN=BBX PE=1 SV=1	17.3327	fast
Q9BRK5	45 kDa calcium-binding protein OS=Homo sapiens OX=9606 GN=SDF4 PE=1 SV=1	17.4118	fast
Q96PP9	Guanylate-binding protein 4 OS=Homo sapiens OX=9606 GN=GBP4 PE=1 SV=2	17.4128	fast
P36543	V-type proton ATPase subunit E 1 OS=Homo sapiens OX=9606 GN=ATP6V1E1 PE=1 SV=1	17.4416	fast
P13051	Uracil-DNA glycosylase OS=Homo sapiens OX=9606 GN=UNG PE=1 SV=2	17.6326	fast
Q53EZ4	Centrosomal protein of 55 kDa OS=Homo sapiens OX=9606 GN=CEP55 PE=1 SV=3	17.6528	fast
Q8NBI5	Solute carrier family 43 member 3 OS=Homo sapiens OX=9606 GN=SLC43A3 PE=1 SV=2	17.6585	fast
Q15014	Mortality factor 4-like protein 2 OS=Homo sapiens OX=9606 GN=MORF4L2 PE=1 SV=1	17.6615	fast
Q8TCD1	UPF0729 protein C18orf32 OS=Homo sapiens OX=9606 GN=C18orf32 PE=1 SV=1	17.666	fast
P13612	Integrin alpha-4 OS=Homo sapiens OX=9606 GN=ITGA4 PE=1 SV=3	17.6702	fast
Q9H3F6	BTB/POZ domain-containing adapter for CUL3-mediated RhoA degradation protein 3 OS=Homo sapiens OX=9606 GN=KCTD10 PE=1 SV=1	17.6853	fast
O75528	Transcriptional adapter 3 OS=Homo sapiens OX=9606 GN=TADA3 PE=1 SV=1	17.7388	fast
P04181	Ornithine aminotransferase, mitochondrial OS=Homo sapiens OX=9606 GN=OAT PE=1 SV=1	17.7482	fast
Q9HD15	Steroid receptor RNA activator 1 OS=Homo sapiens OX=9606 GN=SRA1 PE=1 SV=1	17.785	fast
Q9Y4U1	Cyanocobalamin reductase / alkylcobalamin dealkylase OS=Homo sapiens OX=9606 GN=MMACHC PE=1 SV=3	17.7864	fast
Q96PU4	E3 ubiquitin-protein ligase UHRF2 OS=Homo sapiens OX=9606 GN=UHRF2 PE=1 SV=1	17.8426	fast
P11388	DNA topoisomerase 2-alpha OS=Homo sapiens OX=9606 GN=TOP2A PE=1 SV=3	17.8772	fast
Q9BZX2	Uridine-cytidine kinase 2 OS=Homo sapiens OX=9606 GN=UCK2 PE=1 SV=1	17.9419	fast
P50895	Basal cell adhesion molecule OS=Homo sapiens OX=9606 GN=BCAM PE=1 SV=2	17.9764	fast
Q9UKB1	F-box/WD repeat-containing protein 11 OS=Homo sapiens OX=9606 GN=FBXW11 PE=1 SV=1	18.0245	fast
O75506	Heat shock factor-binding protein 1 OS=Homo sapiens OX=9606 GN=HSBP1 PE=1 SV=1	18.0811	fast
O75821	Eukaryotic translation initiation factor 3 subunit G OS=Homo sapiens OX=9606 GN=EIF3G PE=1 SV=2	18.1204	fast
O14757	Serine/threonine-protein kinase Chk1 OS=Homo sapiens OX=9606 GN=CHEK1 PE=1 SV=2	18.1545	fast
Q96BD8	Spindle and kinetochore-associated protein 1 OS=Homo sapiens OX=9606 GN=SKA1 PE=1 SV=1	18.1595	fast
Q9GZR7	ATP-dependent RNA helicase DDX24 OS=Homo sapiens OX=9606 GN=DDX24 PE=1 SV=1	18.1682	fast
P08174	Complement decay-accelerating factor OS=Homo sapiens OX=9606 GN=CD55 PE=1 SV=4	18.1699	fast
Q8NEZ2	Vacuolar protein sorting-associated protein 37A OS=Homo sapiens OX=9606 GN=VPS37A PE=1 SV=1	18.2153	fast
O43493	Trans-Golgi network integral membrane protein 2 OS=Homo sapiens OX=9606 GN=TGOLN2 PE=1 SV=4	18.2492	fast
Q92753	Nuclear receptor ROR-beta OS=Homo sapiens OX=9606 GN=RORB PE=1 SV=3	18.2509	fast
Q9P0P0	E3 ubiquitin-protein ligase RNF181 OS=Homo sapiens OX=9606 GN=RNF181 PE=1 SV=1	18.2544	fast
Q16342	Programmed cell death protein 2 OS=Homo sapiens OX=9606 GN=PDCD2 PE=1 SV=2	18.3193	fast
P33981	Dual specificity protein kinase TTK OS=Homo sapiens OX=9606 GN=TTK PE=1 SV=2	18.3608	fast
Q13492	Phosphatidylinositol-binding clathrin assembly protein OS=Homo sapiens OX=9606 GN=PICALM PE=1 SV=2	18.3645	fast
Q9H9L4	KAT8 regulatory NSL complex subunit 2 OS=Homo sapiens OX=9606 GN=KANSL2 PE=1 SV=3	18.3829	fast
Q8N141	Zinc finger protein 82 homolog OS=Homo sapiens OX=9606 GN=ZFP82 PE=1 SV=1	18.4602	fast
Q14244	Ensconsin OS=Homo sapiens OX=9606 GN=MAP7 PE=1 SV=1	18.4917	fast
Q6DKI1	60S ribosomal protein L7-like 1 OS=Homo sapiens OX=9606 GN=RPL7L1 PE=1 SV=2	18.5458	fast
O94868	F-BAR and double SH3 domains protein 2 OS=Homo sapiens OX=9606 GN=FCHSD2 PE=1 SV=3	18.5564	fast
Q6P2H3	Centrosomal protein of 85 kDa OS=Homo sapiens OX=9606 GN=CEP85 PE=1 SV=1	18.5725	fast
Q8N0Y2	Zinc finger protein 444 OS=Homo sapiens OX=9606 GN=ZNF444 PE=1 SV=1	18.6233	fast
Q16875	6-phosphofructo-2-kinase/fructose-2,6-bisphosphatase 3 OS=Homo sapiens OX=9606 GN=PFKFB3 PE=1 SV=1	18.665	fast
O00483	Cytochrome c oxidase subunit NDUFA4 OS=Homo sapiens OX=9606 GN=NDUFA4 PE=1 SV=1	18.6905	fast
Q96Q83	Alpha-ketoglutarate-dependent dioxygenase alkB homolog 3 OS=Homo sapiens OX=9606 GN=ALKBH3 PE=1 SV=1	18.7424	fast
Q9Y2Y0	ADP-ribosylation factor-like protein 2-binding protein OS=Homo sapiens OX=9606 GN=ARL2BP PE=1 SV=1	18.8252	fast
P16403	Histone H1.2 OS=Homo sapiens OX=9606 GN=H1-2 PE=1 SV=2	18.8504	fast
Q8TDD1	ATP-dependent RNA helicase DDX54 OS=Homo sapiens OX=9606 GN=DDX54 PE=1 SV=2	18.9175	fast
O15243	Leptin receptor gene-related protein OS=Homo sapiens OX=9606 GN=LEPROT PE=1 SV=1	18.9209	fast
Q15653	NF-kappa-B inhibitor beta OS=Homo sapiens OX=9606 GN=NFKBIB PE=1 SV=2	18.9321	fast
P48200	Iron-responsive element-binding protein 2 OS=Homo sapiens OX=9606 GN=IREB2 PE=1 SV=4	18.9519	fast
P80303	Nucleobindin-2 OS=Homo sapiens OX=9606 GN=NUCB2 PE=1 SV=3	18.9603	fast
Q92793	CREB-binding protein OS=Homo sapiens OX=9606 GN=CREBBP PE=1 SV=3	18.9644	fast
Q3ZCX4	Zinc finger protein 568 OS=Homo sapiens OX=9606 GN=ZNF568 PE=2 SV=2	18.9987	fast
Q92522	Histone H1.10 OS=Homo sapiens OX=9606 GN=H1-10 PE=1 SV=1	19.0245	fast
Q9UL36	Zinc finger protein 236 OS=Homo sapiens OX=9606 GN=ZNF236 PE=1 SV=2	19.0715	fast
P17542	T-cell acute lymphocytic leukemia protein 1 OS=Homo sapiens OX=9606 GN=TAL1 PE=1 SV=2	19.0743	fast
P15884	Transcription factor 4 OS=Homo sapiens OX=9606 GN=TCF4 PE=1 SV=3	19.1213	fast
Q68D10	Protein SPT2 homolog OS=Homo sapiens OX=9606 GN=SPTY2D1 PE=1 SV=3	19.1259	fast
O14672	Disintegrin and metalloproteinase domain-containing protein 10 OS=Homo sapiens OX=9606 GN=ADAM10 PE=1 SV=1	19.1295	fast
P11802	Cyclin-dependent kinase 4 OS=Homo sapiens OX=9606 GN=CDK4 PE=1 SV=2	19.1427	fast
Q9BS34	Zinc finger protein 670 OS=Homo sapiens OX=9606 GN=ZNF670 PE=1 SV=1	19.143	fast
P62979	Ubiquitin-40S ribosomal protein S27a OS=Homo sapiens OX=9606 GN=RPS27A PE=1 SV=2	19.183	fast
P49643	DNA primase large subunit OS=Homo sapiens OX=9606 GN=PRIM2 PE=1 SV=2	19.2024	fast
Q01543	Friend leukemia integration 1 transcription factor OS=Homo sapiens OX=9606 GN=FLI1 PE=1 SV=1	19.2086	fast
P26358	DNA (cytosine-5)-methyltransferase 1 OS=Homo sapiens OX=9606 GN=DNMT1 PE=1 SV=2	19.25	fast
Q8NE65	Protein ZNF738 OS=Homo sapiens OX=9606 GN=ZNF738 PE=2 SV=1	19.3187	fast
Q8WUJ0	Serine/threonine/tyrosine-interacting protein OS=Homo sapiens OX=9606 GN=STYX PE=1 SV=1	19.3346	fast
P52732	Kinesin-like protein KIF11 OS=Homo sapiens OX=9606 GN=KIF11 PE=1 SV=2	19.3375	fast
Q9UHQ1	Nuclear prelamin A recognition factor OS=Homo sapiens OX=9606 GN=NARF PE=1 SV=1	19.3771	fast
O95817	BAG family molecular chaperone regulator 3 OS=Homo sapiens OX=9606 GN=BAG3 PE=1 SV=3	19.5465	fast
Q9Y314	Nitric oxide synthase-interacting protein OS=Homo sapiens OX=9606 GN=NOSIP PE=1 SV=1	19.567	fast
Q9NWK9	Box C/D snoRNA protein 1 OS=Homo sapiens OX=9606 GN=ZNHIT6 PE=1 SV=1	19.584	fast
Q96I36	Cytochrome c oxidase assembly protein COX14 OS=Homo sapiens OX=9606 GN=COX14 PE=1 SV=1	19.5844	fast
P41208	Centrin-2 OS=Homo sapiens OX=9606 GN=CETN2 PE=1 SV=1	19.6404	fast
O95905	Protein ecdysoneless homolog OS=Homo sapiens OX=9606 GN=ECD PE=1 SV=1	19.6599	fast
Q9UQN3	Charged multivesicular body protein 2b OS=Homo sapiens OX=9606 GN=CHMP2B PE=1 SV=1	19.7263	fast
Q9Y624	Junctional adhesion molecule A OS=Homo sapiens OX=9606 GN=F11R PE=1 SV=1	19.7272	fast
P37268	Squalene synthase OS=Homo sapiens OX=9606 GN=FDFT1 PE=1 SV=1	19.7493	fast
Q9UDY4	DnaJ homolog subfamily B member 4 OS=Homo sapiens OX=9606 GN=DNAJB4 PE=1 SV=1	19.8034	fast
Q16763	Ubiquitin-conjugating enzyme E2 S OS=Homo sapiens OX=9606 GN=UBE2S PE=1 SV=2	19.8472	fast
Q9NV31	U3 small nucleolar ribonucleoprotein protein IMP3 OS=Homo sapiens OX=9606 GN=IMP3 PE=1 SV=1	19.8677	fast
Q9UHY1	Nuclear receptor-binding protein OS=Homo sapiens OX=9606 GN=NRBP1 PE=1 SV=1	19.9187	fast
Q13111	Chromatin assembly factor 1 subunit A OS=Homo sapiens OX=9606 GN=CHAF1A PE=1 SV=3	19.9236	fast
O15234	Protein CASC3 OS=Homo sapiens OX=9606 GN=CASC3 PE=1 SV=2	19.9463	fast
Q9Y5V0	Zinc finger protein 706 OS=Homo sapiens OX=9606 GN=ZNF706 PE=1 SV=1	19.9893	fast
Q96GA3	Protein LTV1 homolog OS=Homo sapiens OX=9606 GN=LTV1 PE=1 SV=1	20.0196	fast
Q9H334	Forkhead box protein P1 OS=Homo sapiens OX=9606 GN=FOXP1 PE=1 SV=1	20.0465	fast
Q96J88	Epithelial-stromal interaction protein 1 OS=Homo sapiens OX=9606 GN=EPSTI1 PE=1 SV=2	20.0517	fast
Q7L9L4	MOB kinase activator 1B OS=Homo sapiens OX=9606 GN=MOB1B PE=1 SV=3	20.0999	fast
Q9Y217	Myotubularin-related protein 6 OS=Homo sapiens OX=9606 GN=MTMR6 PE=1 SV=3	20.2159	fast
Q9NS28	Regulator of G-protein signaling 18 OS=Homo sapiens OX=9606 GN=RGS18 PE=1 SV=1	20.2169	fast
P52292	Importin subunit alpha-1 OS=Homo sapiens OX=9606 GN=KPNA2 PE=1 SV=1	20.2218	fast
O95182	NADH dehydrogenase [ubiquinone] 1 alpha subcomplex subunit 7 OS=Homo sapiens OX=9606 GN=NDUFA7 PE=1 SV=3	20.2232	fast
O60281	Zinc finger protein 292 OS=Homo sapiens OX=9606 GN=ZNF292 PE=1 SV=3	20.2464	fast
O15164	Transcription intermediary factor 1-alpha OS=Homo sapiens OX=9606 GN=TRIM24 PE=1 SV=3	20.2472	fast
Q969G6	Riboflavin kinase OS=Homo sapiens OX=9606 GN=RFK PE=1 SV=2	20.2811	fast
Q9UBB4	Ataxin-10 OS=Homo sapiens OX=9606 GN=ATXN10 PE=1 SV=1	20.4265	fast
Q9Y2S6	Translation machinery-associated protein 7 OS=Homo sapiens OX=9606 GN=TMA7 PE=1 SV=1	20.5513	fast
P41229	Lysine-specific demethylase 5C OS=Homo sapiens OX=9606 GN=KDM5C PE=1 SV=2	20.5517	fast
Q9ULU4	Protein kinase C-binding protein 1 OS=Homo sapiens OX=9606 GN=ZMYND8 PE=1 SV=2	20.5581	fast
P60604	Ubiquitin-conjugating enzyme E2 G2 OS=Homo sapiens OX=9606 GN=UBE2G2 PE=1 SV=1	20.5654	fast
Q9NVN8	Guanine nucleotide-binding protein-like 3-like protein OS=Homo sapiens OX=9606 GN=GNL3L PE=1 SV=1	20.5753	fast
P41567	Eukaryotic translation initiation factor 1 OS=Homo sapiens OX=9606 GN=EIF1 PE=1 SV=1	20.5897	fast
Q14687	Genetic suppressor element 1 OS=Homo sapiens OX=9606 GN=GSE1 PE=1 SV=3	20.6299	fast
P53803	DNA-directed RNA polymerases I, II, and III subunit RPABC4 OS=Homo sapiens OX=9606 GN=POLR2K PE=1 SV=1	20.6395	fast
Q9H7Z6	Histone acetyltransferase KAT8 OS=Homo sapiens OX=9606 GN=KAT8 PE=1 SV=2	20.6414	fast
O95562	Vesicle transport protein SFT2B OS=Homo sapiens OX=9606 GN=SFT2D2 PE=1 SV=1	20.6693	fast
Q96N38	Zinc finger protein 714 OS=Homo sapiens OX=9606 GN=ZNF714 PE=2 SV=3	20.67	fast
Q15154	Pericentriolar material 1 protein OS=Homo sapiens OX=9606 GN=PCM1 PE=1 SV=5	20.6738	fast
O75683	Surfeit locus protein 6 OS=Homo sapiens OX=9606 GN=SURF6 PE=1 SV=3	20.698	fast
Q9Y6A5	Transforming acidic coiled-coil-containing protein 3 OS=Homo sapiens OX=9606 GN=TACC3 PE=1 SV=1	20.7162	fast
O75446	Histone deacetylase complex subunit SAP30 OS=Homo sapiens OX=9606 GN=SAP30 PE=1 SV=1	20.7392	fast
Q13322	Growth factor receptor-bound protein 10 OS=Homo sapiens OX=9606 GN=GRB10 PE=1 SV=2	20.7402	fast
Q99661	Kinesin-like protein KIF2C OS=Homo sapiens OX=9606 GN=KIF2C PE=1 SV=2	20.7665	fast
Q9P2R6	Arginine-glutamic acid dipeptide repeats protein OS=Homo sapiens OX=9606 GN=RERE PE=1 SV=2	20.8315	fast
P28702	Retinoic acid receptor RXR-beta OS=Homo sapiens OX=9606 GN=RXRB PE=1 SV=2	20.88	fast
Q15758	Neutral amino acid transporter B(0) OS=Homo sapiens OX=9606 GN=SLC1A5 PE=1 SV=2	20.9195	fast
O60361	Putative nucleoside diphosphate kinase OS=Homo sapiens OX=9606 GN=NME2P1 PE=5 SV=1	20.9561	fast
Q9H3K2	Growth hormone-inducible transmembrane protein OS=Homo sapiens OX=9606 GN=GHITM PE=1 SV=2	21.0154	fast
Q9UJY4	ADP-ribosylation factor-binding protein GGA2 OS=Homo sapiens OX=9606 GN=GGA2 PE=1 SV=3	21.0322	fast
Q8TAV0	Protein FAM76A OS=Homo sapiens OX=9606 GN=FAM76A PE=2 SV=1	21.0967	fast
Q71SY5	Mediator of RNA polymerase II transcription subunit 25 OS=Homo sapiens OX=9606 GN=MED25 PE=1 SV=2	21.0971	fast
O95999	B-cell lymphoma/leukemia 10 OS=Homo sapiens OX=9606 GN=BCL10 PE=1 SV=1	21.1006	fast
P78549	Endonuclease III-like protein 1 OS=Homo sapiens OX=9606 GN=NTHL1 PE=1 SV=2	21.1066	fast
Q9UGN5	Poly [ADP-ribose] polymerase 2 OS=Homo sapiens OX=9606 GN=PARP2 PE=1 SV=2	21.1116	fast
Q9NYB0	Telomeric repeat-binding factor 2-interacting protein 1 OS=Homo sapiens OX=9606 GN=TERF2IP PE=1 SV=1	21.1642	fast
Q8N6H7	ADP-ribosylation factor GTPase-activating protein 2 OS=Homo sapiens OX=9606 GN=ARFGAP2 PE=1 SV=1	21.1707	fast
P13747	HLA class I histocompatibility antigen, alpha chain E OS=Homo sapiens OX=9606 GN=HLA-E PE=1 SV=4	21.2461	fast
Q2TAL8	Transcriptional regulator QRICH1 OS=Homo sapiens OX=9606 GN=QRICH1 PE=1 SV=1	21.2617	fast
Q16626	Male-enhanced antigen 1 OS=Homo sapiens OX=9606 GN=MEA1 PE=1 SV=2	21.2648	fast
O75179	Ankyrin repeat domain-containing protein 17 OS=Homo sapiens OX=9606 GN=ANKRD17 PE=1 SV=3	21.3065	fast
P08962	CD63 antigen OS=Homo sapiens OX=9606 GN=CD63 PE=1 SV=2	21.3277	fast
P40818	Ubiquitin carboxyl-terminal hydrolase 8 OS=Homo sapiens OX=9606 GN=USP8 PE=1 SV=1	21.3482	fast
Q13422	DNA-binding protein Ikaros OS=Homo sapiens OX=9606 GN=IKZF1 PE=1 SV=1	21.4149	fast
Q8TEH3	DENN domain-containing protein 1A OS=Homo sapiens OX=9606 GN=DENND1A PE=1 SV=2	21.5016	fast
Q86Y37	CDK2-associated and cullin domain-containing protein 1 OS=Homo sapiens OX=9606 GN=CACUL1 PE=1 SV=1	21.5137	fast
O95400	CD2 antigen cytoplasmic tail-binding protein 2 OS=Homo sapiens OX=9606 GN=CD2BP2 PE=1 SV=1	21.5435	fast
Q8IWZ3	Ankyrin repeat and KH domain-containing protein 1 OS=Homo sapiens OX=9606 GN=ANKHD1 PE=1 SV=1	21.5786	fast
Q8NEY8	Periphilin-1 OS=Homo sapiens OX=9606 GN=PPHLN1 PE=1 SV=2	21.5829	fast
Q9H5V9	STING ER exit protein OS=Homo sapiens OX=9606 GN=STEEP1 PE=1 SV=1	21.6205	fast
P08648	Integrin alpha-5 OS=Homo sapiens OX=9606 GN=ITGA5 PE=1 SV=2	21.6207	fast
Q53EL6	Programmed cell death protein 4 OS=Homo sapiens OX=9606 GN=PDCD4 PE=1 SV=2	21.648	fast
Q8IV48	3'-5' exoribonuclease 1 OS=Homo sapiens OX=9606 GN=ERI1 PE=1 SV=3	21.6949	fast
Q00534	Cyclin-dependent kinase 6 OS=Homo sapiens OX=9606 GN=CDK6 PE=1 SV=1	21.7212	fast
Q9H9Y2	Ribosome production factor 1 OS=Homo sapiens OX=9606 GN=RPF1 PE=1 SV=2	21.7791	fast
Q8N488	RING1 and YY1-binding protein OS=Homo sapiens OX=9606 GN=RYBP PE=1 SV=2	21.8306	fast
Q15714	TSC22 domain family protein 1 OS=Homo sapiens OX=9606 GN=TSC22D1 PE=1 SV=3	21.8724	fast
Q8WXI9	Transcriptional repressor p66-beta OS=Homo sapiens OX=9606 GN=GATAD2B PE=1 SV=1	21.8808	fast
P15923	Transcription factor E2-alpha OS=Homo sapiens OX=9606 GN=TCF3 PE=1 SV=1	21.9	fast
Q7Z417	Nuclear fragile X mental retardation-interacting protein 2 OS=Homo sapiens OX=9606 GN=NUFIP2 PE=1 SV=1	21.9376	fast
Q6P1Q9	tRNA N(3)-methylcytidine methyltransferase METTL2B OS=Homo sapiens OX=9606 GN=METTL2B PE=1 SV=3	21.938	fast
Q9Y535	DNA-directed RNA polymerase III subunit RPC8 OS=Homo sapiens OX=9606 GN=POLR3H PE=1 SV=1	21.9423	fast
Q96AT1	Uncharacterized protein KIAA1143 OS=Homo sapiens OX=9606 GN=KIAA1143 PE=1 SV=2	21.9894	fast
Q9BVP2	Guanine nucleotide-binding protein-like 3 OS=Homo sapiens OX=9606 GN=GNL3 PE=1 SV=2	21.9957	fast
Q9BX46	RNA-binding protein 24 OS=Homo sapiens OX=9606 GN=RBM24 PE=1 SV=1	22.0059	fast
Q9NX55	Huntingtin-interacting protein K OS=Homo sapiens OX=9606 GN=HYPK PE=1 SV=2	22.0183	fast
Q08117	TLE family member 5 OS=Homo sapiens OX=9606 GN=TLE5 PE=1 SV=4	22.0671	fast
O95243	Methyl-CpG-binding domain protein 4 OS=Homo sapiens OX=9606 GN=MBD4 PE=1 SV=1	22.0811	fast
O75534	Cold shock domain-containing protein E1 OS=Homo sapiens OX=9606 GN=CSDE1 PE=1 SV=2	22.1181	fast
Q86XK2	F-box only protein 11 OS=Homo sapiens OX=9606 GN=FBXO11 PE=1 SV=3	22.1186	fast
Q9BT23	LIM domain-containing protein 2 OS=Homo sapiens OX=9606 GN=LIMD2 PE=1 SV=1	22.1358	fast
Q9BQ61	Telomerase RNA component interacting RNase OS=Homo sapiens OX=9606 GN=TRIR PE=1 SV=1	22.1363	fast
Q13356	RING-type E3 ubiquitin-protein ligase PPIL2 OS=Homo sapiens OX=9606 GN=PPIL2 PE=1 SV=1	22.1395	fast
Q9Y4C1	Lysine-specific demethylase 3A OS=Homo sapiens OX=9606 GN=KDM3A PE=1 SV=4	22.1462	fast
Q13615	Myotubularin-related protein 3 OS=Homo sapiens OX=9606 GN=MTMR3 PE=1 SV=3	22.1531	fast
Q03924	Zinc finger protein 117 OS=Homo sapiens OX=9606 GN=ZNF117 PE=2 SV=5	22.2288	fast
Q9BT17	Mitochondrial ribosome-associated GTPase 1 OS=Homo sapiens OX=9606 GN=MTG1 PE=1 SV=2	22.2629	fast
P17026	Zinc finger protein 22 OS=Homo sapiens OX=9606 GN=ZNF22 PE=1 SV=3	22.276	fast
Q969X0	RILP-like protein 2 OS=Homo sapiens OX=9606 GN=RILPL2 PE=1 SV=1	22.2852	fast
Q96RS0	Trimethylguanosine synthase OS=Homo sapiens OX=9606 GN=TGS1 PE=1 SV=3	22.2969	fast
Q13206	Probable ATP-dependent RNA helicase DDX10 OS=Homo sapiens OX=9606 GN=DDX10 PE=1 SV=2	22.3218	fast
Q8IY57	YY1-associated factor 2 OS=Homo sapiens OX=9606 GN=YAF2 PE=1 SV=3	22.3279	fast
O14519	Cyclin-dependent kinase 2-associated protein 1 OS=Homo sapiens OX=9606 GN=CDK2AP1 PE=1 SV=1	22.4005	fast
P25490	Transcriptional repressor protein YY1 OS=Homo sapiens OX=9606 GN=YY1 PE=1 SV=2	22.4431	fast
O60716	Catenin delta-1 OS=Homo sapiens OX=9606 GN=CTNND1 PE=1 SV=1	22.4471	fast
Q9BWW4	Single-stranded DNA-binding protein 3 OS=Homo sapiens OX=9606 GN=SSBP3 PE=1 SV=1	22.4693	fast
Q8WWV3	Reticulon-4-interacting protein 1, mitochondrial OS=Homo sapiens OX=9606 GN=RTN4IP1 PE=1 SV=2	22.4954	fast
P16671	Platelet glycoprotein 4 OS=Homo sapiens OX=9606 GN=CD36 PE=1 SV=2	22.5291	fast
Q9NRF9	DNA polymerase epsilon subunit 3 OS=Homo sapiens OX=9606 GN=POLE3 PE=1 SV=1	22.5659	fast
Q6PK04	Coiled-coil domain-containing protein 137 OS=Homo sapiens OX=9606 GN=CCDC137 PE=1 SV=1	22.5768	fast
Q8WYA6	Beta-catenin-like protein 1 OS=Homo sapiens OX=9606 GN=CTNNBL1 PE=1 SV=1	22.5827	fast
Q9UHA3	Probable ribosome biogenesis protein RLP24 OS=Homo sapiens OX=9606 GN=RSL24D1 PE=1 SV=1	22.5915	fast
Q9UP52	Transferrin receptor protein 2 OS=Homo sapiens OX=9606 GN=TFR2 PE=1 SV=1	22.5971	fast
Q92610	Zinc finger protein 592 OS=Homo sapiens OX=9606 GN=ZNF592 PE=1 SV=2	22.6208	fast
O75439	Mitochondrial-processing peptidase subunit beta OS=Homo sapiens OX=9606 GN=PMPCB PE=1 SV=2	22.638	fast
Q8IXQ3	Uncharacterized protein C9orf40 OS=Homo sapiens OX=9606 GN=C9orf40 PE=1 SV=1	22.6582	fast
Q07820	Induced myeloid leukemia cell differentiation protein Mcl-1 OS=Homo sapiens OX=9606 GN=MCL1 PE=1 SV=3	22.6608	fast
Q9Y2P8	RNA 3'-terminal phosphate cyclase-like protein OS=Homo sapiens OX=9606 GN=RCL1 PE=1 SV=3	22.6718	fast
Q8N587	Zinc finger protein 561 OS=Homo sapiens OX=9606 GN=ZNF561 PE=1 SV=2	22.672	fast
Q99081	Transcription factor 12 OS=Homo sapiens OX=9606 GN=TCF12 PE=1 SV=1	22.699	fast
O14530	Thioredoxin domain-containing protein 9 OS=Homo sapiens OX=9606 GN=TXNDC9 PE=1 SV=2	22.7002	fast
O95619	YEATS domain-containing protein 4 OS=Homo sapiens OX=9606 GN=YEATS4 PE=1 SV=1	22.7036	fast
Q92859	Neogenin OS=Homo sapiens OX=9606 GN=NEO1 PE=1 SV=2	22.7148	fast
Q9NUL3	Double-stranded RNA-binding protein Staufen homolog 2 OS=Homo sapiens OX=9606 GN=STAU2 PE=1 SV=2	22.7209	fast
Q641Q2	WASH complex subunit 2A OS=Homo sapiens OX=9606 GN=WASHC2A PE=1 SV=3	22.7346	fast
Q9Y324	rRNA-processing protein FCF1 homolog OS=Homo sapiens OX=9606 GN=FCF1 PE=1 SV=1	22.7984	fast
Q92766	Ras-responsive element-binding protein 1 OS=Homo sapiens OX=9606 GN=RREB1 PE=1 SV=3	22.8638	fast
Q96KQ4	Apoptosis-stimulating of p53 protein 1 OS=Homo sapiens OX=9606 GN=PPP1R13B PE=1 SV=3	22.8706	fast
Q9NXE8	Pre-mRNA-splicing factor CWC25 homolog OS=Homo sapiens OX=9606 GN=CWC25 PE=1 SV=1	22.8709	fast
O95721	Synaptosomal-associated protein 29 OS=Homo sapiens OX=9606 GN=SNAP29 PE=1 SV=1	22.8929	fast
Q15326	Zinc finger MYND domain-containing protein 11 OS=Homo sapiens OX=9606 GN=ZMYND11 PE=1 SV=2	22.9121	fast
O60869	Endothelial differentiation-related factor 1 OS=Homo sapiens OX=9606 GN=EDF1 PE=1 SV=1	22.9476	fast
O00161	Synaptosomal-associated protein 23 OS=Homo sapiens OX=9606 GN=SNAP23 PE=1 SV=1	23.0045	fast
Q9H2J4	Phosducin-like protein 3 OS=Homo sapiens OX=9606 GN=PDCL3 PE=1 SV=1	23.0581	fast
Q8N5U6	RING finger protein 10 OS=Homo sapiens OX=9606 GN=RNF10 PE=1 SV=2	23.1158	fast
Q92547	DNA topoisomerase 2-binding protein 1 OS=Homo sapiens OX=9606 GN=TOPBP1 PE=1 SV=3	23.1429	fast
P31689	DnaJ homolog subfamily A member 1 OS=Homo sapiens OX=9606 GN=DNAJA1 PE=1 SV=2	23.1457	fast
Q9NY93	Probable ATP-dependent RNA helicase DDX56 OS=Homo sapiens OX=9606 GN=DDX56 PE=1 SV=1	23.1677	fast
Q9P0T4	Zinc finger protein 581 OS=Homo sapiens OX=9606 GN=ZNF581 PE=1 SV=1	23.1871	fast
Q969E8	Pre-rRNA-processing protein TSR2 homolog OS=Homo sapiens OX=9606 GN=TSR2 PE=1 SV=1	23.253	fast
Q8IV08	5'-3' exonuclease PLD3 OS=Homo sapiens OX=9606 GN=PLD3 PE=1 SV=1	23.2987	fast
Q86U90	YrdC domain-containing protein, mitochondrial OS=Homo sapiens OX=9606 GN=YRDC PE=1 SV=1	23.3122	fast
Q969X1	Protein lifeguard 3 OS=Homo sapiens OX=9606 GN=TMBIM1 PE=1 SV=2	23.3536	fast
Q5XKP0	MICOS complex subunit MIC13 OS=Homo sapiens OX=9606 GN=MICOS13 PE=1 SV=1	23.4243	fast
Q8NCX0	Coiled-coil domain-containing protein 150 OS=Homo sapiens OX=9606 GN=CCDC150 PE=1 SV=2	23.4437	fast
E9PRG8	Uncharacterized protein C11orf98 OS=Homo sapiens OX=9606 GN=C11orf98 PE=4 SV=2	23.4678	fast
Q9UH99	SUN domain-containing protein 2 OS=Homo sapiens OX=9606 GN=SUN2 PE=1 SV=3	23.4709	fast
Q9BVL4	Protein adenylyltransferase SelO, mitochondrial OS=Homo sapiens OX=9606 GN=SELENOO PE=1 SV=3	23.5334	fast
O43865	S-adenosylhomocysteine hydrolase-like protein 1 OS=Homo sapiens OX=9606 GN=AHCYL1 PE=1 SV=2	23.5568	fast
Q9UNY4	Transcription termination factor 2 OS=Homo sapiens OX=9606 GN=TTF2 PE=1 SV=2	23.5615	fast
Q3KQU3	MAP7 domain-containing protein 1 OS=Homo sapiens OX=9606 GN=MAP7D1 PE=1 SV=1	23.5663	fast
Q9H1P3	Oxysterol-binding protein-related protein 2 OS=Homo sapiens OX=9606 GN=OSBPL2 PE=1 SV=1	23.5882	fast
Q7L4I2	Arginine/serine-rich coiled-coil protein 2 OS=Homo sapiens OX=9606 GN=RSRC2 PE=1 SV=1	23.5925	fast
Q969V5	Mitochondrial ubiquitin ligase activator of NFKB 1 OS=Homo sapiens OX=9606 GN=MUL1 PE=1 SV=1	23.5998	fast
O60493	Sorting nexin-3 OS=Homo sapiens OX=9606 GN=SNX3 PE=1 SV=3	23.6039	fast
Q9UNE7	E3 ubiquitin-protein ligase CHIP OS=Homo sapiens OX=9606 GN=STUB1 PE=1 SV=2	23.6436	fast
Q9H0H5	Rac GTPase-activating protein 1 OS=Homo sapiens OX=9606 GN=RACGAP1 PE=1 SV=1	23.6458	fast
O14908	PDZ domain-containing protein GIPC1 OS=Homo sapiens OX=9606 GN=GIPC1 PE=1 SV=2	23.6496	fast
Q9Y4X0	AMME syndrome candidate gene 1 protein OS=Homo sapiens OX=9606 GN=AMMECR1 PE=1 SV=1	23.6557	fast
Q9P0R6	GSK3B-interacting protein OS=Homo sapiens OX=9606 GN=GSKIP PE=1 SV=2	23.7024	fast
Q92618	Zinc finger protein 516 OS=Homo sapiens OX=9606 GN=ZNF516 PE=1 SV=1	23.7198	fast
O94880	PHD finger protein 14 OS=Homo sapiens OX=9606 GN=PHF14 PE=1 SV=2	23.7359	fast
Q8NBT2	Kinetochore protein Spc24 OS=Homo sapiens OX=9606 GN=SPC24 PE=1 SV=2	23.7583	fast
Q9Y2K7	Lysine-specific demethylase 2A OS=Homo sapiens OX=9606 GN=KDM2A PE=1 SV=3	23.8258	fast
O94953	Lysine-specific demethylase 4B OS=Homo sapiens OX=9606 GN=KDM4B PE=1 SV=4	23.8314	fast
Q9Y3S1	Serine/threonine-protein kinase WNK2 OS=Homo sapiens OX=9606 GN=WNK2 PE=1 SV=4	23.8791	fast
O60216	Double-strand-break repair protein rad21 homolog OS=Homo sapiens OX=9606 GN=RAD21 PE=1 SV=2	23.8792	fast
O75348	V-type proton ATPase subunit G 1 OS=Homo sapiens OX=9606 GN=ATP6V1G1 PE=1 SV=3	23.9198	fast
Q96C00	Zinc finger and BTB domain-containing protein 9 OS=Homo sapiens OX=9606 GN=ZBTB9 PE=1 SV=1	23.9214	fast
Q9NVZ3	Adaptin ear-binding coat-associated protein 2 OS=Homo sapiens OX=9606 GN=NECAP2 PE=1 SV=1	23.9252	fast
O00214	Galectin-8 OS=Homo sapiens OX=9606 GN=LGALS8 PE=1 SV=4	23.9519	fast
Q9H000	Probable E3 ubiquitin-protein ligase makorin-2 OS=Homo sapiens OX=9606 GN=MKRN2 PE=1 SV=2	23.969	fast
P62993	Growth factor receptor-bound protein 2 OS=Homo sapiens OX=9606 GN=GRB2 PE=1 SV=1	23.9733	fast
O95926	Pre-mRNA-splicing factor SYF2 OS=Homo sapiens OX=9606 GN=SYF2 PE=1 SV=1	23.9991	fast
Q9UK76	Jupiter microtubule associated homolog 1 OS=Homo sapiens OX=9606 GN=JPT1 PE=1 SV=3	24.005	moderate
Q14671	Pumilio homolog 1 OS=Homo sapiens OX=9606 GN=PUM1 PE=1 SV=3	24.0748	moderate
O43709	Probable 18S rRNA (guanine-N(7))-methyltransferase OS=Homo sapiens OX=9606 GN=BUD23 PE=1 SV=2	24.0874	moderate
Q7L8W6	Diphthine--ammonia ligase OS=Homo sapiens OX=9606 GN=DPH6 PE=1 SV=3	24.1171	moderate
Q9Y5A9	YTH domain-containing family protein 2 OS=Homo sapiens OX=9606 GN=YTHDF2 PE=1 SV=2	24.1387	moderate
Q8N0X7	Spartin OS=Homo sapiens OX=9606 GN=SPART PE=1 SV=1	24.1638	moderate
Q9HC36	rRNA methyltransferase 3, mitochondrial OS=Homo sapiens OX=9606 GN=MRM3 PE=1 SV=2	24.175	moderate
O14647	Chromodomain-helicase-DNA-binding protein 2 OS=Homo sapiens OX=9606 GN=CHD2 PE=1 SV=2	24.1828	moderate
Q96GX2	Ataxin-7-like protein 3B OS=Homo sapiens OX=9606 GN=ATXN7L3B PE=1 SV=2	24.2092	moderate
O76031	ATP-dependent Clp protease ATP-binding subunit clpX-like, mitochondrial OS=Homo sapiens OX=9606 GN=CLPX PE=1 SV=2	24.2421	moderate
P16455	Methylated-DNA--protein-cysteine methyltransferase OS=Homo sapiens OX=9606 GN=MGMT PE=1 SV=1	24.2426	moderate
Q96RE7	Nucleus accumbens-associated protein 1 OS=Homo sapiens OX=9606 GN=NACC1 PE=1 SV=1	24.2546	moderate
Q9H4A6	Golgi phosphoprotein 3 OS=Homo sapiens OX=9606 GN=GOLPH3 PE=1 SV=1	24.2657	moderate
P60602	Reactive oxygen species modulator 1 OS=Homo sapiens OX=9606 GN=ROMO1 PE=1 SV=1	24.2965	moderate
P48723	Heat shock 70 kDa protein 13 OS=Homo sapiens OX=9606 GN=HSPA13 PE=1 SV=1	24.3035	moderate
P18615	Negative elongation factor E OS=Homo sapiens OX=9606 GN=NELFE PE=1 SV=3	24.345	moderate
Q9UL33	Trafficking protein particle complex subunit 2-like protein OS=Homo sapiens OX=9606 GN=TRAPPC2L PE=1 SV=1	24.4148	moderate
Q5QJE6	Deoxynucleotidyltransferase terminal-interacting protein 2 OS=Homo sapiens OX=9606 GN=DNTTIP2 PE=1 SV=2	24.4344	moderate
Q9H9H4	Vacuolar protein sorting-associated protein 37B OS=Homo sapiens OX=9606 GN=VPS37B PE=1 SV=1	24.4699	moderate
Q53TN4	Plasma membrane ascorbate-dependent reductase CYBRD1 OS=Homo sapiens OX=9606 GN=CYBRD1 PE=1 SV=1	24.482	moderate
Q9GZU8	PSME3-interacting protein OS=Homo sapiens OX=9606 GN=PSME3IP1 PE=1 SV=1	24.494	moderate
Q49A26	Putative oxidoreductase GLYR1 OS=Homo sapiens OX=9606 GN=GLYR1 PE=1 SV=4	24.5384	moderate
Q96B23	Uncharacterized protein C18orf25 OS=Homo sapiens OX=9606 GN=C18orf25 PE=1 SV=3	24.5602	moderate
Q96C36	Pyrroline-5-carboxylate reductase 2 OS=Homo sapiens OX=9606 GN=PYCR2 PE=1 SV=1	24.5883	moderate
Q16186	Proteasomal ubiquitin receptor ADRM1 OS=Homo sapiens OX=9606 GN=ADRM1 PE=1 SV=2	24.5907	moderate
P51784	Ubiquitin carboxyl-terminal hydrolase 11 OS=Homo sapiens OX=9606 GN=USP11 PE=1 SV=3	24.5953	moderate
P50579	Methionine aminopeptidase 2 OS=Homo sapiens OX=9606 GN=METAP2 PE=1 SV=1	24.6311	moderate
P28289	Tropomodulin-1 OS=Homo sapiens OX=9606 GN=TMOD1 PE=1 SV=1	24.6402	moderate
Q03468	DNA excision repair protein ERCC-6 OS=Homo sapiens OX=9606 GN=ERCC6 PE=1 SV=1	24.6882	moderate
O14578	Citron Rho-interacting kinase OS=Homo sapiens OX=9606 GN=CIT PE=1 SV=2	24.7049	moderate
Q9NP97	Dynein light chain roadblock-type 1 OS=Homo sapiens OX=9606 GN=DYNLRB1 PE=1 SV=3	24.715	moderate
Q6N043	Zinc finger protein 280D OS=Homo sapiens OX=9606 GN=ZNF280D PE=1 SV=3	24.7713	moderate
O14974	Protein phosphatase 1 regulatory subunit 12A OS=Homo sapiens OX=9606 GN=PPP1R12A PE=1 SV=1	24.7765	moderate
P56211	cAMP-regulated phosphoprotein 19 OS=Homo sapiens OX=9606 GN=ARPP19 PE=1 SV=2	24.8224	moderate
Q676U5	Autophagy-related protein 16-1 OS=Homo sapiens OX=9606 GN=ATG16L1 PE=1 SV=2	24.8309	moderate
P51965	Ubiquitin-conjugating enzyme E2 E1 OS=Homo sapiens OX=9606 GN=UBE2E1 PE=1 SV=1	24.833	moderate
Q9NQW6	Anillin OS=Homo sapiens OX=9606 GN=ANLN PE=1 SV=2	24.8335	moderate
Q99504	Eyes absent homolog 3 OS=Homo sapiens OX=9606 GN=EYA3 PE=1 SV=3	24.8352	moderate
Q99952	Tyrosine-protein phosphatase non-receptor type 18 OS=Homo sapiens OX=9606 GN=PTPN18 PE=1 SV=2	24.8421	moderate
Q7Z5L9	Interferon regulatory factor 2-binding protein 2 OS=Homo sapiens OX=9606 GN=IRF2BP2 PE=1 SV=2	24.8519	moderate
P48729	Casein kinase I isoform alpha OS=Homo sapiens OX=9606 GN=CSNK1A1 PE=1 SV=2	24.8713	moderate
Q8IWV8	E3 ubiquitin-protein ligase UBR2 OS=Homo sapiens OX=9606 GN=UBR2 PE=1 SV=1	24.876	moderate
P31152	Mitogen-activated protein kinase 4 OS=Homo sapiens OX=9606 GN=MAPK4 PE=1 SV=2	24.8876	moderate
P17844	Probable ATP-dependent RNA helicase DDX5 OS=Homo sapiens OX=9606 GN=DDX5 PE=1 SV=1	24.8886	moderate
P43250	G protein-coupled receptor kinase 6 OS=Homo sapiens OX=9606 GN=GRK6 PE=1 SV=2	24.9912	moderate
Q8N9N8	Probable RNA-binding protein EIF1AD OS=Homo sapiens OX=9606 GN=EIF1AD PE=1 SV=1	25.0186	moderate
Q9Y6Y0	Influenza virus NS1A-binding protein OS=Homo sapiens OX=9606 GN=IVNS1ABP PE=1 SV=3	25.0461	moderate
Q14008	Cytoskeleton-associated protein 5 OS=Homo sapiens OX=9606 GN=CKAP5 PE=1 SV=3	25.0644	moderate
O60674	Tyrosine-protein kinase JAK2 OS=Homo sapiens OX=9606 GN=JAK2 PE=1 SV=2	25.0757	moderate
Q9BX10	GTP-binding protein 2 OS=Homo sapiens OX=9606 GN=GTPBP2 PE=1 SV=1	25.1114	moderate
P17010	Zinc finger X-chromosomal protein OS=Homo sapiens OX=9606 GN=ZFX PE=2 SV=2	25.1137	moderate
Q96EK7	Constitutive coactivator of peroxisome proliferator-activated receptor gamma OS=Homo sapiens OX=9606 GN=FAM120B PE=1 SV=1	25.1551	moderate
P62873	Guanine nucleotide-binding protein G(I)/G(S)/G(T) subunit beta-1 OS=Homo sapiens OX=9606 GN=GNB1 PE=1 SV=3	25.1705	moderate
Q9H0E2	Toll-interacting protein OS=Homo sapiens OX=9606 GN=TOLLIP PE=1 SV=1	25.1848	moderate
Q14527	Helicase-like transcription factor OS=Homo sapiens OX=9606 GN=HLTF PE=1 SV=2	25.2168	moderate
Q9BWU0	Kanadaptin OS=Homo sapiens OX=9606 GN=SLC4A1AP PE=1 SV=1	25.219	moderate
O95793	Double-stranded RNA-binding protein Staufen homolog 1 OS=Homo sapiens OX=9606 GN=STAU1 PE=1 SV=2	25.2233	moderate
Q01196	Runt-related transcription factor 1 OS=Homo sapiens OX=9606 GN=RUNX1 PE=1 SV=3	25.2495	moderate
Q9NY27	Serine/threonine-protein phosphatase 4 regulatory subunit 2 OS=Homo sapiens OX=9606 GN=PPP4R2 PE=1 SV=3	25.2509	moderate
Q96QC0	Serine/threonine-protein phosphatase 1 regulatory subunit 10 OS=Homo sapiens OX=9606 GN=PPP1R10 PE=1 SV=1	25.2607	moderate
Q99836	Myeloid differentiation primary response protein MyD88 OS=Homo sapiens OX=9606 GN=MYD88 PE=1 SV=1	25.2625	moderate
Q53QZ3	Rho GTPase-activating protein 15 OS=Homo sapiens OX=9606 GN=ARHGAP15 PE=1 SV=2	25.3009	moderate
Q8NEZ4	Histone-lysine N-methyltransferase 2C OS=Homo sapiens OX=9606 GN=KMT2C PE=1 SV=3	25.3226	moderate
Q9BVJ6	U3 small nucleolar RNA-associated protein 14 homolog A OS=Homo sapiens OX=9606 GN=UTP14A PE=1 SV=1	25.3309	moderate
Q96FZ2	Abasic site processing protein HMCES OS=Homo sapiens OX=9606 GN=HMCES PE=1 SV=1	25.4236	moderate
Q765P7	Protein MTSS 2 OS=Homo sapiens OX=9606 GN=MTSS2 PE=1 SV=1	25.4285	moderate
Q9UHK0	Nuclear fragile X mental retardation-interacting protein 1 OS=Homo sapiens OX=9606 GN=NUFIP1 PE=1 SV=2	25.434	moderate
P27701	CD82 antigen OS=Homo sapiens OX=9606 GN=CD82 PE=1 SV=1	25.4648	moderate
O60488	Long-chain-fatty-acid--CoA ligase 4 OS=Homo sapiens OX=9606 GN=ACSL4 PE=1 SV=2	25.4789	moderate
Q9NSP4	Centromere protein M OS=Homo sapiens OX=9606 GN=CENPM PE=1 SV=1	25.4856	moderate
Q01780	Exosome component 10 OS=Homo sapiens OX=9606 GN=EXOSC10 PE=1 SV=2	25.4859	moderate
Q6VMQ6	Activating transcription factor 7-interacting protein 1 OS=Homo sapiens OX=9606 GN=ATF7IP PE=1 SV=3	25.4888	moderate
Q14807	Kinesin-like protein KIF22 OS=Homo sapiens OX=9606 GN=KIF22 PE=1 SV=5	25.499	moderate
Q96F63	Coiled-coil domain-containing protein 97 OS=Homo sapiens OX=9606 GN=CCDC97 PE=1 SV=1	25.505	moderate
Q9UHI6	Probable ATP-dependent RNA helicase DDX20 OS=Homo sapiens OX=9606 GN=DDX20 PE=1 SV=2	25.56	moderate
Q8NCF5	NFATC2-interacting protein OS=Homo sapiens OX=9606 GN=NFATC2IP PE=1 SV=1	25.566	moderate
P20290	Transcription factor BTF3 OS=Homo sapiens OX=9606 GN=BTF3 PE=1 SV=1	25.5718	moderate
O75151	Lysine-specific demethylase PHF2 OS=Homo sapiens OX=9606 GN=PHF2 PE=1 SV=4	25.5789	moderate
Q96SW2	Protein cereblon OS=Homo sapiens OX=9606 GN=CRBN PE=1 SV=1	25.6077	moderate
O00193	Small acidic protein OS=Homo sapiens OX=9606 GN=SMAP PE=1 SV=1	25.6343	moderate
Q15334	Lethal(2) giant larvae protein homolog 1 OS=Homo sapiens OX=9606 GN=LLGL1 PE=1 SV=3	25.6466	moderate
Q9NRP4	Succinate dehydrogenase assembly factor 3, mitochondrial OS=Homo sapiens OX=9606 GN=SDHAF3 PE=1 SV=1	25.647	moderate
Q9HD42	Charged multivesicular body protein 1a OS=Homo sapiens OX=9606 GN=CHMP1A PE=1 SV=1	25.6917	moderate
Q9BV40	Vesicle-associated membrane protein 8 OS=Homo sapiens OX=9606 GN=VAMP8 PE=1 SV=1	25.7219	moderate
Q8WTV0	Scavenger receptor class B member 1 OS=Homo sapiens OX=9606 GN=SCARB1 PE=1 SV=1	25.7326	moderate
Q02809	Procollagen-lysine,2-oxoglutarate 5-dioxygenase 1 OS=Homo sapiens OX=9606 GN=PLOD1 PE=1 SV=2	25.7373	moderate
Q9GZZ1	N-alpha-acetyltransferase 50 OS=Homo sapiens OX=9606 GN=NAA50 PE=1 SV=1	25.7512	moderate
Q9NPL8	Complex I assembly factor TIMMDC1, mitochondrial OS=Homo sapiens OX=9606 GN=TIMMDC1 PE=1 SV=2	25.7893	moderate
Q92733	Proline-rich protein PRCC OS=Homo sapiens OX=9606 GN=PRCC PE=1 SV=1	25.7971	moderate
P53990	IST1 homolog OS=Homo sapiens OX=9606 GN=IST1 PE=1 SV=1	25.8003	moderate
Q3SXZ3	Zinc finger protein 718 OS=Homo sapiens OX=9606 GN=ZNF718 PE=2 SV=2	25.8558	moderate
O43633	Charged multivesicular body protein 2a OS=Homo sapiens OX=9606 GN=CHMP2A PE=1 SV=1	25.8817	moderate
Q99828	Calcium and integrin-binding protein 1 OS=Homo sapiens OX=9606 GN=CIB1 PE=1 SV=4	25.8873	moderate
P16220	Cyclic AMP-responsive element-binding protein 1 OS=Homo sapiens OX=9606 GN=CREB1 PE=1 SV=3	25.9055	moderate
Q05397	Focal adhesion kinase 1 OS=Homo sapiens OX=9606 GN=PTK2 PE=1 SV=2	25.9085	moderate
Q9NYL9	Tropomodulin-3 OS=Homo sapiens OX=9606 GN=TMOD3 PE=1 SV=1	25.9191	moderate
Q8TE02	Elongator complex protein 5 OS=Homo sapiens OX=9606 GN=ELP5 PE=1 SV=2	25.9232	moderate
Q14147	Probable ATP-dependent RNA helicase DHX34 OS=Homo sapiens OX=9606 GN=DHX34 PE=1 SV=2	25.9315	moderate
Q8IZ21	Phosphatase and actin regulator 4 OS=Homo sapiens OX=9606 GN=PHACTR4 PE=1 SV=1	25.9373	moderate
Q9BTM9	Ubiquitin-related modifier 1 OS=Homo sapiens OX=9606 GN=URM1 PE=1 SV=1	25.9462	moderate
Q8TAP8	Protein phosphatase 1 regulatory subunit 35 OS=Homo sapiens OX=9606 GN=PPP1R35 PE=1 SV=1	25.9507	moderate
Q9NR33	DNA polymerase epsilon subunit 4 OS=Homo sapiens OX=9606 GN=POLE4 PE=1 SV=2	25.9562	moderate
Q96EA4	Protein Spindly OS=Homo sapiens OX=9606 GN=SPDL1 PE=1 SV=2	25.9853	moderate
Q15599	Na(+)/H(+) exchange regulatory cofactor NHE-RF2 OS=Homo sapiens OX=9606 GN=SLC9A3R2 PE=1 SV=2	26.0489	moderate
Q9BW60	Elongation of very long chain fatty acids protein 1 OS=Homo sapiens OX=9606 GN=ELOVL1 PE=1 SV=1	26.0522	moderate
Q96B70	Leukocyte receptor cluster member 9 OS=Homo sapiens OX=9606 GN=LENG9 PE=2 SV=2	26.0591	moderate
Q9UI09	NADH dehydrogenase [ubiquinone] 1 alpha subcomplex subunit 12 OS=Homo sapiens OX=9606 GN=NDUFA12 PE=1 SV=1	26.0717	moderate
P10092	Calcitonin gene-related peptide 2 OS=Homo sapiens OX=9606 GN=CALCB PE=1 SV=1	26.0841	moderate
O43318	Mitogen-activated protein kinase kinase kinase 7 OS=Homo sapiens OX=9606 GN=MAP3K7 PE=1 SV=1	26.089	moderate
P18583	Protein SON OS=Homo sapiens OX=9606 GN=SON PE=1 SV=4	26.1491	moderate
Q9Y2Y1	DNA-directed RNA polymerase III subunit RPC10 OS=Homo sapiens OX=9606 GN=POLR3K PE=1 SV=2	26.1583	moderate
Q96SB3	Neurabin-2 OS=Homo sapiens OX=9606 GN=PPP1R9B PE=1 SV=3	26.1871	moderate
P63165	Small ubiquitin-related modifier 1 OS=Homo sapiens OX=9606 GN=SUMO1 PE=1 SV=1	26.2121	moderate
Q96I51	RCC1-like G exchanging factor-like protein OS=Homo sapiens OX=9606 GN=RCC1L PE=1 SV=2	26.2133	moderate
P0DPB5	Protein POLR1D, isoform 2 OS=Homo sapiens OX=9606 GN=POLR1D PE=1 SV=1	26.2157	moderate
P35789	Zinc finger protein 93 OS=Homo sapiens OX=9606 GN=ZNF93 PE=2 SV=4	26.2321	moderate
Q00403	Transcription initiation factor IIB OS=Homo sapiens OX=9606 GN=GTF2B PE=1 SV=1	26.2876	moderate
Q13190	Syntaxin-5 OS=Homo sapiens OX=9606 GN=STX5 PE=1 SV=2	26.2954	moderate
O43819	Protein SCO2 homolog, mitochondrial OS=Homo sapiens OX=9606 GN=SCO2 PE=1 SV=3	26.3201	moderate
Q96BR5	Cytochrome c oxidase assembly factor 7 OS=Homo sapiens OX=9606 GN=COA7 PE=1 SV=2	26.3221	moderate
Q8WWM7	Ataxin-2-like protein OS=Homo sapiens OX=9606 GN=ATXN2L PE=1 SV=2	26.341	moderate
Q969T9	WW domain-binding protein 2 OS=Homo sapiens OX=9606 GN=WBP2 PE=1 SV=1	26.3541	moderate
P54274	Telomeric repeat-binding factor 1 OS=Homo sapiens OX=9606 GN=TERF1 PE=1 SV=3	26.3611	moderate
P11308	Transcriptional regulator ERG OS=Homo sapiens OX=9606 GN=ERG PE=1 SV=3	26.362	moderate
P61011	Signal recognition particle 54 kDa protein OS=Homo sapiens OX=9606 GN=SRP54 PE=1 SV=1	26.3691	moderate
Q96JN8	Neuralized-like protein 4 OS=Homo sapiens OX=9606 GN=NEURL4 PE=1 SV=2	26.3695	moderate
O14832	Phytanoyl-CoA dioxygenase, peroxisomal OS=Homo sapiens OX=9606 GN=PHYH PE=1 SV=1	26.3891	moderate
Q15397	Pumilio homolog 3 OS=Homo sapiens OX=9606 GN=PUM3 PE=1 SV=3	26.391	moderate
Q9NP61	ADP-ribosylation factor GTPase-activating protein 3 OS=Homo sapiens OX=9606 GN=ARFGAP3 PE=1 SV=1	26.3934	moderate
O95551	Tyrosyl-DNA phosphodiesterase 2 OS=Homo sapiens OX=9606 GN=TDP2 PE=1 SV=1	26.424	moderate
Q15833	Syntaxin-binding protein 2 OS=Homo sapiens OX=9606 GN=STXBP2 PE=1 SV=2	26.4439	moderate
P11717	Cation-independent mannose-6-phosphate receptor OS=Homo sapiens OX=9606 GN=IGF2R PE=1 SV=3	26.4567	moderate
O00463	TNF receptor-associated factor 5 OS=Homo sapiens OX=9606 GN=TRAF5 PE=1 SV=2	26.4637	moderate
O43719	HIV Tat-specific factor 1 OS=Homo sapiens OX=9606 GN=HTATSF1 PE=1 SV=1	26.4641	moderate
Q96ET8	Golgi apparatus membrane protein TVP23 homolog C OS=Homo sapiens OX=9606 GN=TVP23C PE=1 SV=3	26.4714	moderate
Q9BZ95	Histone-lysine N-methyltransferase NSD3 OS=Homo sapiens OX=9606 GN=NSD3 PE=1 SV=1	26.4817	moderate
P16949	Stathmin OS=Homo sapiens OX=9606 GN=STMN1 PE=1 SV=3	26.4988	moderate
Q86YP4	Transcriptional repressor p66-alpha OS=Homo sapiens OX=9606 GN=GATAD2A PE=1 SV=1	26.5022	moderate
B2RUZ4	Small integral membrane protein 1 OS=Homo sapiens OX=9606 GN=SMIM1 PE=1 SV=1	26.5146	moderate
P06213	Insulin receptor OS=Homo sapiens OX=9606 GN=INSR PE=1 SV=4	26.5203	moderate
Q92551	Inositol hexakisphosphate kinase 1 OS=Homo sapiens OX=9606 GN=IP6K1 PE=1 SV=3	26.5295	moderate
Q8N4H5	Mitochondrial import receptor subunit TOM5 homolog OS=Homo sapiens OX=9606 GN=TOMM5 PE=1 SV=1	26.5576	moderate
P63208	S-phase kinase-associated protein 1 OS=Homo sapiens OX=9606 GN=SKP1 PE=1 SV=2	26.5784	moderate
Q9BW19	Kinesin-like protein KIFC1 OS=Homo sapiens OX=9606 GN=KIFC1 PE=1 SV=2	26.587	moderate
Q99700	Ataxin-2 OS=Homo sapiens OX=9606 GN=ATXN2 PE=1 SV=2	26.597	moderate
P51811	Membrane transport protein XK OS=Homo sapiens OX=9606 GN=XK PE=1 SV=5	26.6325	moderate
Q9Y3I1	F-box only protein 7 OS=Homo sapiens OX=9606 GN=FBXO7 PE=1 SV=1	26.6375	moderate
Q58A45	PAN2-PAN3 deadenylation complex subunit PAN3 OS=Homo sapiens OX=9606 GN=PAN3 PE=1 SV=3	26.6375	moderate
P63218	Guanine nucleotide-binding protein G(I)/G(S)/G(O) subunit gamma-5 OS=Homo sapiens OX=9606 GN=GNG5 PE=1 SV=3	26.6541	moderate
Q9Y6N7	Roundabout homolog 1 OS=Homo sapiens OX=9606 GN=ROBO1 PE=1 SV=1	26.6558	moderate
Q9BYG3	MKI67 FHA domain-interacting nucleolar phosphoprotein OS=Homo sapiens OX=9606 GN=NIFK PE=1 SV=1	26.6622	moderate
Q9HCS7	Pre-mRNA-splicing factor SYF1 OS=Homo sapiens OX=9606 GN=XAB2 PE=1 SV=2	26.6756	moderate
P61586	Transforming protein RhoA OS=Homo sapiens OX=9606 GN=RHOA PE=1 SV=1	26.6834	moderate
Q9BRP1	Programmed cell death protein 2-like OS=Homo sapiens OX=9606 GN=PDCD2L PE=1 SV=1	26.6857	moderate
P53985	Monocarboxylate transporter 1 OS=Homo sapiens OX=9606 GN=SLC16A1 PE=1 SV=3	26.7012	moderate
O43505	Beta-1,4-glucuronyltransferase 1 OS=Homo sapiens OX=9606 GN=B4GAT1 PE=1 SV=1	26.7099	moderate
P39060	Collagen alpha-1(XVIII) chain OS=Homo sapiens OX=9606 GN=COL18A1 PE=1 SV=5	26.7305	moderate
P16333	Cytoplasmic protein NCK1 OS=Homo sapiens OX=9606 GN=NCK1 PE=1 SV=1	26.8088	moderate
Q13610	Periodic tryptophan protein 1 homolog OS=Homo sapiens OX=9606 GN=PWP1 PE=1 SV=1	26.841	moderate
Q9Y5A7	NEDD8 ultimate buster 1 OS=Homo sapiens OX=9606 GN=NUB1 PE=1 SV=2	26.8462	moderate
P01111	GTPase NRas OS=Homo sapiens OX=9606 GN=NRAS PE=1 SV=1	26.8486	moderate
P13473	Lysosome-associated membrane glycoprotein 2 OS=Homo sapiens OX=9606 GN=LAMP2 PE=1 SV=2	26.8495	moderate
Q9BSF4	Mitochondrial import inner membrane translocase subunit Tim29 OS=Homo sapiens OX=9606 GN=TIMM29 PE=1 SV=2	26.8644	moderate
Q7LBC6	Lysine-specific demethylase 3B OS=Homo sapiens OX=9606 GN=KDM3B PE=1 SV=2	26.9085	moderate
P13674	Prolyl 4-hydroxylase subunit alpha-1 OS=Homo sapiens OX=9606 GN=P4HA1 PE=1 SV=2	26.9137	moderate
Q5HYK3	2-methoxy-6-polyprenyl-1,4-benzoquinol methylase, mitochondrial OS=Homo sapiens OX=9606 GN=COQ5 PE=1 SV=2	26.9206	moderate
Q71RC2	La-related protein 4 OS=Homo sapiens OX=9606 GN=LARP4 PE=1 SV=3	26.9278	moderate
Q14119	Vascular endothelial zinc finger 1 OS=Homo sapiens OX=9606 GN=VEZF1 PE=1 SV=2	26.94	moderate
Q9H6E5	Speckle targeted PIP5K1A-regulated poly(A) polymerase OS=Homo sapiens OX=9606 GN=TUT1 PE=1 SV=2	26.9492	moderate
P55081	Microfibrillar-associated protein 1 OS=Homo sapiens OX=9606 GN=MFAP1 PE=1 SV=2	26.982	moderate
Q9BZV1	UBX domain-containing protein 6 OS=Homo sapiens OX=9606 GN=UBXN6 PE=1 SV=1	26.9944	moderate
P02549	Spectrin alpha chain, erythrocytic 1 OS=Homo sapiens OX=9606 GN=SPTA1 PE=1 SV=5	27.0111	moderate
P17098	Zinc finger protein 8 OS=Homo sapiens OX=9606 GN=ZNF8 PE=1 SV=2	27.0153	moderate
Q8NBN3	Transmembrane protein 87A OS=Homo sapiens OX=9606 GN=TMEM87A PE=1 SV=3	27.0553	moderate
Q9NYP7	Elongation of very long chain fatty acids protein 5 OS=Homo sapiens OX=9606 GN=ELOVL5 PE=1 SV=1	27.0642	moderate
Q86YQ8	Copine-8 OS=Homo sapiens OX=9606 GN=CPNE8 PE=1 SV=2	27.072	moderate
Q9NRV9	Heme-binding protein 1 OS=Homo sapiens OX=9606 GN=HEBP1 PE=1 SV=1	27.0882	moderate
Q99633	Pre-mRNA-splicing factor 18 OS=Homo sapiens OX=9606 GN=PRPF18 PE=1 SV=1	27.1133	moderate
P04114	Apolipoprotein B-100 OS=Homo sapiens OX=9606 GN=APOB PE=1 SV=2	27.1158	moderate
P41212	Transcription factor ETV6 OS=Homo sapiens OX=9606 GN=ETV6 PE=1 SV=1	27.1237	moderate
Q70Z53	Protein FRA10AC1 OS=Homo sapiens OX=9606 GN=FRA10AC1 PE=1 SV=3	27.1251	moderate
Q15545	Transcription initiation factor TFIID subunit 7 OS=Homo sapiens OX=9606 GN=TAF7 PE=1 SV=1	27.133	moderate
P37108	Signal recognition particle 14 kDa protein OS=Homo sapiens OX=9606 GN=SRP14 PE=1 SV=2	27.1506	moderate
Q9HB58	Sp110 nuclear body protein OS=Homo sapiens OX=9606 GN=SP110 PE=1 SV=5	27.1566	moderate
P00374	Dihydrofolate reductase OS=Homo sapiens OX=9606 GN=DHFR PE=1 SV=2	27.1594	moderate
Q9BQ70	Transcription factor 25 OS=Homo sapiens OX=9606 GN=TCF25 PE=1 SV=1	27.1694	moderate
O95716	Ras-related protein Rab-3D OS=Homo sapiens OX=9606 GN=RAB3D PE=1 SV=1	27.1793	moderate
Q12899	Tripartite motif-containing protein 26 OS=Homo sapiens OX=9606 GN=TRIM26 PE=1 SV=1	27.1796	moderate
Q4VC05	B-cell CLL/lymphoma 7 protein family member A OS=Homo sapiens OX=9606 GN=BCL7A PE=1 SV=1	27.1839	moderate
Q9BRU9	rRNA-processing protein UTP23 homolog OS=Homo sapiens OX=9606 GN=UTP23 PE=1 SV=2	27.2029	moderate
Q8TE04	Pantothenate kinase 1 OS=Homo sapiens OX=9606 GN=PANK1 PE=1 SV=2	27.2201	moderate
Q92556	Engulfment and cell motility protein 1 OS=Homo sapiens OX=9606 GN=ELMO1 PE=1 SV=2	27.2234	moderate
Q9ULW3	Activator of basal transcription 1 OS=Homo sapiens OX=9606 GN=ABT1 PE=1 SV=1	27.265	moderate
Q99848	Probable rRNA-processing protein EBP2 OS=Homo sapiens OX=9606 GN=EBNA1BP2 PE=1 SV=2	27.2857	moderate
O75792	Ribonuclease H2 subunit A OS=Homo sapiens OX=9606 GN=RNASEH2A PE=1 SV=2	27.3173	moderate
Q9P0U3	Sentrin-specific protease 1 OS=Homo sapiens OX=9606 GN=SENP1 PE=1 SV=2	27.3408	moderate
P52333	Tyrosine-protein kinase JAK3 OS=Homo sapiens OX=9606 GN=JAK3 PE=1 SV=2	27.3484	moderate
P84022	Mothers against decapentaplegic homolog 3 OS=Homo sapiens OX=9606 GN=SMAD3 PE=1 SV=1	27.3531	moderate
Q5T3I0	G patch domain-containing protein 4 OS=Homo sapiens OX=9606 GN=GPATCH4 PE=1 SV=2	27.3607	moderate
P01116	GTPase KRas OS=Homo sapiens OX=9606 GN=KRAS PE=1 SV=1	27.366	moderate
Q9C0D3	Protein zyg-11 homolog B OS=Homo sapiens OX=9606 GN=ZYG11B PE=1 SV=2	27.3819	moderate
O75940	Survival of motor neuron-related-splicing factor 30 OS=Homo sapiens OX=9606 GN=SMNDC1 PE=1 SV=1	27.4215	moderate
Q6JBY9	CapZ-interacting protein OS=Homo sapiens OX=9606 GN=RCSD1 PE=1 SV=1	27.4335	moderate
O75380	NADH dehydrogenase [ubiquinone] iron-sulfur protein 6, mitochondrial OS=Homo sapiens OX=9606 GN=NDUFS6 PE=1 SV=1	27.4681	moderate
Q5TAQ9	DDB1- and CUL4-associated factor 8 OS=Homo sapiens OX=9606 GN=DCAF8 PE=1 SV=1	27.4821	moderate
O43312	Protein MTSS 1 OS=Homo sapiens OX=9606 GN=MTSS1 PE=1 SV=2	27.5016	moderate
Q99426	Tubulin-folding cofactor B OS=Homo sapiens OX=9606 GN=TBCB PE=1 SV=2	27.5129	moderate
Q99856	AT-rich interactive domain-containing protein 3A OS=Homo sapiens OX=9606 GN=ARID3A PE=1 SV=2	27.5167	moderate
Q96IX5	ATP synthase membrane subunit K, mitochondrial OS=Homo sapiens OX=9606 GN=ATP5MK PE=1 SV=1	27.5509	moderate
Q9NW13	RNA-binding protein 28 OS=Homo sapiens OX=9606 GN=RBM28 PE=1 SV=3	27.5618	moderate
O14545	TRAF-type zinc finger domain-containing protein 1 OS=Homo sapiens OX=9606 GN=TRAFD1 PE=1 SV=1	27.5695	moderate
P18085	ADP-ribosylation factor 4 OS=Homo sapiens OX=9606 GN=ARF4 PE=1 SV=3	27.5881	moderate
Q96BS2	Calcineurin B homologous protein 3 OS=Homo sapiens OX=9606 GN=TESC PE=1 SV=3	27.59	moderate
Q9UKV5	E3 ubiquitin-protein ligase AMFR OS=Homo sapiens OX=9606 GN=AMFR PE=1 SV=2	27.5986	moderate
P60033	CD81 antigen OS=Homo sapiens OX=9606 GN=CD81 PE=1 SV=1	27.617	moderate
Q13371	Phosducin-like protein OS=Homo sapiens OX=9606 GN=PDCL PE=1 SV=3	27.6283	moderate
Q8WU79	Stromal membrane-associated protein 2 OS=Homo sapiens OX=9606 GN=SMAP2 PE=1 SV=1	27.6492	moderate
O00255	Menin OS=Homo sapiens OX=9606 GN=MEN1 PE=1 SV=4	27.6549	moderate
Q14191	Werner syndrome ATP-dependent helicase OS=Homo sapiens OX=9606 GN=WRN PE=1 SV=2	27.6854	moderate
P42696	RNA-binding protein 34 OS=Homo sapiens OX=9606 GN=RBM34 PE=1 SV=2	27.7404	moderate
Q06413	Myocyte-specific enhancer factor 2C OS=Homo sapiens OX=9606 GN=MEF2C PE=1 SV=1	27.7499	moderate
Q14108	Lysosome membrane protein 2 OS=Homo sapiens OX=9606 GN=SCARB2 PE=1 SV=2	27.7584	moderate
Q9BW85	Splicing factor YJU2 OS=Homo sapiens OX=9606 GN=YJU2 PE=1 SV=1	27.771	moderate
Q7Z739	YTH domain-containing family protein 3 OS=Homo sapiens OX=9606 GN=YTHDF3 PE=1 SV=1	27.7726	moderate
Q14669	E3 ubiquitin-protein ligase TRIP12 OS=Homo sapiens OX=9606 GN=TRIP12 PE=1 SV=1	27.7765	moderate
Q13907	Isopentenyl-diphosphate Delta-isomerase 1 OS=Homo sapiens OX=9606 GN=IDI1 PE=1 SV=2	27.7921	moderate
O60907	F-box-like/WD repeat-containing protein TBL1X OS=Homo sapiens OX=9606 GN=TBL1X PE=1 SV=3	27.7961	moderate
P52756	RNA-binding protein 5 OS=Homo sapiens OX=9606 GN=RBM5 PE=1 SV=2	27.8193	moderate
Q96S59	Ran-binding protein 9 OS=Homo sapiens OX=9606 GN=RANBP9 PE=1 SV=1	27.8252	moderate
Q9UP83	Conserved oligomeric Golgi complex subunit 5 OS=Homo sapiens OX=9606 GN=COG5 PE=1 SV=3	27.8521	moderate
Q96BX8	MOB kinase activator 3A OS=Homo sapiens OX=9606 GN=MOB3A PE=1 SV=1	27.8772	moderate
Q99735	Microsomal glutathione S-transferase 2 OS=Homo sapiens OX=9606 GN=MGST2 PE=1 SV=1	27.8774	moderate
Q8N5F7	NF-kappa-B-activating protein OS=Homo sapiens OX=9606 GN=NKAP PE=1 SV=1	27.8878	moderate
P04792	Heat shock protein beta-1 OS=Homo sapiens OX=9606 GN=HSPB1 PE=1 SV=2	27.9328	moderate
P25440	Bromodomain-containing protein 2 OS=Homo sapiens OX=9606 GN=BRD2 PE=1 SV=2	27.9457	moderate
Q15121	Astrocytic phosphoprotein PEA-15 OS=Homo sapiens OX=9606 GN=PEA15 PE=1 SV=2	27.9575	moderate
Q9BWF3	RNA-binding protein 4 OS=Homo sapiens OX=9606 GN=RBM4 PE=1 SV=1	27.9943	moderate
Q9UEY8	Gamma-adducin OS=Homo sapiens OX=9606 GN=ADD3 PE=1 SV=1	27.9958	moderate
P51532	Transcription activator BRG1 OS=Homo sapiens OX=9606 GN=SMARCA4 PE=1 SV=2	28.0067	moderate
Q9Y4B6	DDB1- and CUL4-associated factor 1 OS=Homo sapiens OX=9606 GN=DCAF1 PE=1 SV=3	28.0101	moderate
Q9H3H5	UDP-N-acetylglucosamine--dolichyl-phosphate N-acetylglucosaminephosphotransferase OS=Homo sapiens OX=9606 GN=DPAGT1 PE=1 SV=2	28.0174	moderate
P10109	Adrenodoxin, mitochondrial OS=Homo sapiens OX=9606 GN=FDX1 PE=1 SV=1	28.0279	moderate
Q14493	Histone RNA hairpin-binding protein OS=Homo sapiens OX=9606 GN=SLBP PE=1 SV=1	28.0449	moderate
Q6NXE6	Armadillo repeat-containing protein 6 OS=Homo sapiens OX=9606 GN=ARMC6 PE=1 SV=2	28.0669	moderate
Q9UN86	Ras GTPase-activating protein-binding protein 2 OS=Homo sapiens OX=9606 GN=G3BP2 PE=1 SV=2	28.0894	moderate
Q8IY67	Ribonucleoprotein PTB-binding 1 OS=Homo sapiens OX=9606 GN=RAVER1 PE=1 SV=1	28.0901	moderate
Q69YL0	Protein NCBP2AS2 OS=Homo sapiens OX=9606 GN=NCBP2AS2 PE=1 SV=1	28.0989	moderate
Q9BTD8	RNA-binding protein 42 OS=Homo sapiens OX=9606 GN=RBM42 PE=1 SV=1	28.1068	moderate
P51531	Probable global transcription activator SNF2L2 OS=Homo sapiens OX=9606 GN=SMARCA2 PE=1 SV=2	28.1219	moderate
P42694	Probable helicase with zinc finger domain OS=Homo sapiens OX=9606 GN=HELZ PE=1 SV=2	28.1463	moderate
P33316	Deoxyuridine 5'-triphosphate nucleotidohydrolase, mitochondrial OS=Homo sapiens OX=9606 GN=DUT PE=1 SV=4	28.1631	moderate
Q9NYM9	BET1-like protein OS=Homo sapiens OX=9606 GN=BET1L PE=1 SV=1	28.1635	moderate
Q9Y5R8	Trafficking protein particle complex subunit 1 OS=Homo sapiens OX=9606 GN=TRAPPC1 PE=1 SV=1	28.1684	moderate
Q9NZ43	Vesicle transport protein USE1 OS=Homo sapiens OX=9606 GN=USE1 PE=1 SV=2	28.1783	moderate
Q96PM9	Zinc finger protein 385A OS=Homo sapiens OX=9606 GN=ZNF385A PE=1 SV=2	28.1809	moderate
Q13094	Lymphocyte cytosolic protein 2 OS=Homo sapiens OX=9606 GN=LCP2 PE=1 SV=1	28.2026	moderate
Q9UPP1	Histone lysine demethylase PHF8 OS=Homo sapiens OX=9606 GN=PHF8 PE=1 SV=3	28.2341	moderate
P08754	Guanine nucleotide-binding protein G(i) subunit alpha-3 OS=Homo sapiens OX=9606 GN=GNAI3 PE=1 SV=3	28.2437	moderate
Q96PU8	Protein quaking OS=Homo sapiens OX=9606 GN=QKI PE=1 SV=1	28.2569	moderate
Q9NR12	PDZ and LIM domain protein 7 OS=Homo sapiens OX=9606 GN=PDLIM7 PE=1 SV=1	28.2688	moderate
Q7KZN9	Cytochrome c oxidase assembly protein COX15 homolog OS=Homo sapiens OX=9606 GN=COX15 PE=1 SV=1	28.2849	moderate
Q00978	Interferon regulatory factor 9 OS=Homo sapiens OX=9606 GN=IRF9 PE=1 SV=1	28.2912	moderate
P49757	Protein numb homolog OS=Homo sapiens OX=9606 GN=NUMB PE=1 SV=2	28.3082	moderate
P40222	Alpha-taxilin OS=Homo sapiens OX=9606 GN=TXLNA PE=1 SV=3	28.3101	moderate
P07948	Tyrosine-protein kinase Lyn OS=Homo sapiens OX=9606 GN=LYN PE=1 SV=3	28.3163	moderate
Q02241	Kinesin-like protein KIF23 OS=Homo sapiens OX=9606 GN=KIF23 PE=1 SV=3	28.3222	moderate
Q14004	Cyclin-dependent kinase 13 OS=Homo sapiens OX=9606 GN=CDK13 PE=1 SV=2	28.3608	moderate
Q8TD55	Pleckstrin homology domain-containing family O member 2 OS=Homo sapiens OX=9606 GN=PLEKHO2 PE=1 SV=1	28.3681	moderate
Q05D32	CTD small phosphatase-like protein 2 OS=Homo sapiens OX=9606 GN=CTDSPL2 PE=1 SV=2	28.3747	moderate
Q8NEF9	Serum response factor-binding protein 1 OS=Homo sapiens OX=9606 GN=SRFBP1 PE=1 SV=1	28.3801	moderate
Q92994	Transcription factor IIIB 90 kDa subunit OS=Homo sapiens OX=9606 GN=BRF1 PE=1 SV=1	28.3893	moderate
P25098	Beta-adrenergic receptor kinase 1 OS=Homo sapiens OX=9606 GN=GRK2 PE=1 SV=2	28.4148	moderate
P46060	Ran GTPase-activating protein 1 OS=Homo sapiens OX=9606 GN=RANGAP1 PE=1 SV=1	28.4163	moderate
Q9NRL2	Bromodomain adjacent to zinc finger domain protein 1A OS=Homo sapiens OX=9606 GN=BAZ1A PE=1 SV=2	28.4366	moderate
Q8WU90	Zinc finger CCCH domain-containing protein 15 OS=Homo sapiens OX=9606 GN=ZC3H15 PE=1 SV=1	28.4482	moderate
O00400	Acetyl-coenzyme A transporter 1 OS=Homo sapiens OX=9606 GN=SLC33A1 PE=1 SV=1	28.469	moderate
Q8WVI0	Small integral membrane protein 4 OS=Homo sapiens OX=9606 GN=SMIM4 PE=1 SV=2	28.4725	moderate
P30533	Alpha-2-macroglobulin receptor-associated protein OS=Homo sapiens OX=9606 GN=LRPAP1 PE=1 SV=1	28.475	moderate
Q8TCF1	AN1-type zinc finger protein 1 OS=Homo sapiens OX=9606 GN=ZFAND1 PE=1 SV=1	28.4775	moderate
O94804	Serine/threonine-protein kinase 10 OS=Homo sapiens OX=9606 GN=STK10 PE=1 SV=1	28.4887	moderate
Q9BWG4	Single-stranded DNA-binding protein 4 OS=Homo sapiens OX=9606 GN=SSBP4 PE=1 SV=1	28.4945	moderate
Q9NUY8	TBC1 domain family member 23 OS=Homo sapiens OX=9606 GN=TBC1D23 PE=1 SV=3	28.5056	moderate
Q86XL3	Ankyrin repeat and LEM domain-containing protein 2 OS=Homo sapiens OX=9606 GN=ANKLE2 PE=1 SV=4	28.5357	moderate
P42226	Signal transducer and activator of transcription 6 OS=Homo sapiens OX=9606 GN=STAT6 PE=1 SV=1	28.5424	moderate
Q8N511	Transmembrane protein 199 OS=Homo sapiens OX=9606 GN=TMEM199 PE=1 SV=1	28.5532	moderate
Q96EY5	Multivesicular body subunit 12A OS=Homo sapiens OX=9606 GN=MVB12A PE=1 SV=1	28.5905	moderate
O15533	Tapasin OS=Homo sapiens OX=9606 GN=TAPBP PE=1 SV=1	28.6227	moderate
Q9UMS0	NFU1 iron-sulfur cluster scaffold homolog, mitochondrial OS=Homo sapiens OX=9606 GN=NFU1 PE=1 SV=2	28.6286	moderate
Q96KC8	DnaJ homolog subfamily C member 1 OS=Homo sapiens OX=9606 GN=DNAJC1 PE=1 SV=1	28.6368	moderate
Q15555	Microtubule-associated protein RP/EB family member 2 OS=Homo sapiens OX=9606 GN=MAPRE2 PE=1 SV=1	28.6423	moderate
Q99676	Zinc finger protein 184 OS=Homo sapiens OX=9606 GN=ZNF184 PE=1 SV=4	28.6443	moderate
Q96BI1	Solute carrier family 22 member 18 OS=Homo sapiens OX=9606 GN=SLC22A18 PE=1 SV=3	28.7221	moderate
Q5UCC4	ER membrane protein complex subunit 10 OS=Homo sapiens OX=9606 GN=EMC10 PE=1 SV=1	28.7275	moderate
P31483	Nucleolysin TIA-1 isoform p40 OS=Homo sapiens OX=9606 GN=TIA1 PE=1 SV=3	28.7345	moderate
Q9UKA4	A-kinase anchor protein 11 OS=Homo sapiens OX=9606 GN=AKAP11 PE=1 SV=1	28.7569	moderate
Q96HA7	Tonsoku-like protein OS=Homo sapiens OX=9606 GN=TONSL PE=1 SV=2	28.7632	moderate
Q15751	Probable E3 ubiquitin-protein ligase HERC1 OS=Homo sapiens OX=9606 GN=HERC1 PE=1 SV=2	28.7655	moderate
P60842	Eukaryotic initiation factor 4A-I OS=Homo sapiens OX=9606 GN=EIF4A1 PE=1 SV=1	28.7969	moderate
Q9H1I8	Activating signal cointegrator 1 complex subunit 2 OS=Homo sapiens OX=9606 GN=ASCC2 PE=1 SV=3	28.8182	moderate
Q96B26	Exosome complex component RRP43 OS=Homo sapiens OX=9606 GN=EXOSC8 PE=1 SV=1	28.8251	moderate
P52630	Signal transducer and activator of transcription 2 OS=Homo sapiens OX=9606 GN=STAT2 PE=1 SV=1	28.8265	moderate
P16284	Platelet endothelial cell adhesion molecule OS=Homo sapiens OX=9606 GN=PECAM1 PE=1 SV=2	28.8533	moderate
O60885	Bromodomain-containing protein 4 OS=Homo sapiens OX=9606 GN=BRD4 PE=1 SV=2	28.8578	moderate
Q9Y3A5	Ribosome maturation protein SBDS OS=Homo sapiens OX=9606 GN=SBDS PE=1 SV=4	28.8776	moderate
Q9UG22	GTPase IMAP family member 2 OS=Homo sapiens OX=9606 GN=GIMAP2 PE=1 SV=2	28.901	moderate
Q9Y3E7	Charged multivesicular body protein 3 OS=Homo sapiens OX=9606 GN=CHMP3 PE=1 SV=3	28.9091	moderate
Q99590	Protein SCAF11 OS=Homo sapiens OX=9606 GN=SCAF11 PE=1 SV=2	28.9142	moderate
Q9P0J7	E3 ubiquitin-protein ligase KCMF1 OS=Homo sapiens OX=9606 GN=KCMF1 PE=1 SV=2	28.9178	moderate
Q9BX70	BTB/POZ domain-containing protein 2 OS=Homo sapiens OX=9606 GN=BTBD2 PE=1 SV=1	28.9236	moderate
O95801	Tetratricopeptide repeat protein 4 OS=Homo sapiens OX=9606 GN=TTC4 PE=1 SV=3	28.9379	moderate
Q8N5A5	Zinc finger CCCH-type with G patch domain-containing protein OS=Homo sapiens OX=9606 GN=ZGPAT PE=1 SV=3	28.9394	moderate
P23443	Ribosomal protein S6 kinase beta-1 OS=Homo sapiens OX=9606 GN=RPS6KB1 PE=1 SV=2	28.9518	moderate
O15294	UDP-N-acetylglucosamine--peptide N-acetylglucosaminyltransferase 110 kDa subunit OS=Homo sapiens OX=9606 GN=OGT PE=1 SV=3	28.9528	moderate
Q16850	Lanosterol 14-alpha demethylase OS=Homo sapiens OX=9606 GN=CYP51A1 PE=1 SV=3	28.9903	moderate
Q8IWI9	MAX gene-associated protein OS=Homo sapiens OX=9606 GN=MGA PE=1 SV=4	28.9977	moderate
Q96KB5	Lymphokine-activated killer T-cell-originated protein kinase OS=Homo sapiens OX=9606 GN=PBK PE=1 SV=3	29.0212	moderate
P60510	Serine/threonine-protein phosphatase 4 catalytic subunit OS=Homo sapiens OX=9606 GN=PPP4C PE=1 SV=1	29.0233	moderate
Q9NUP9	Protein lin-7 homolog C OS=Homo sapiens OX=9606 GN=LIN7C PE=1 SV=1	29.0966	moderate
Q9NUS5	AP-5 complex subunit sigma-1 OS=Homo sapiens OX=9606 GN=AP5S1 PE=1 SV=1	29.0967	moderate
P61218	DNA-directed RNA polymerases I, II, and III subunit RPABC2 OS=Homo sapiens OX=9606 GN=POLR2F PE=1 SV=1	29.0968	moderate
Q96P11	28S rRNA (cytosine-C(5))-methyltransferase OS=Homo sapiens OX=9606 GN=NSUN5 PE=1 SV=2	29.0976	moderate
Q13029	PR domain zinc finger protein 2 OS=Homo sapiens OX=9606 GN=PRDM2 PE=1 SV=3	29.0989	moderate
Q96NW4	Ankyrin repeat domain-containing protein 27 OS=Homo sapiens OX=9606 GN=ANKRD27 PE=1 SV=2	29.1204	moderate
P63096	Guanine nucleotide-binding protein G(i) subunit alpha-1 OS=Homo sapiens OX=9606 GN=GNAI1 PE=1 SV=2	29.1234	moderate
Q92890	Ubiquitin recognition factor in ER-associated degradation protein 1 OS=Homo sapiens OX=9606 GN=UFD1 PE=1 SV=3	29.1265	moderate
O43716	Glutamyl-tRNA(Gln) amidotransferase subunit C, mitochondrial OS=Homo sapiens OX=9606 GN=GATC PE=1 SV=1	29.1408	moderate
Q9H444	Charged multivesicular body protein 4b OS=Homo sapiens OX=9606 GN=CHMP4B PE=1 SV=1	29.1555	moderate
Q92544	Transmembrane 9 superfamily member 4 OS=Homo sapiens OX=9606 GN=TM9SF4 PE=1 SV=2	29.1686	moderate
Q9Y3B4	Splicing factor 3B subunit 6 OS=Homo sapiens OX=9606 GN=SF3B6 PE=1 SV=1	29.1805	moderate
Q12849	G-rich sequence factor 1 OS=Homo sapiens OX=9606 GN=GRSF1 PE=1 SV=3	29.2055	moderate
Q9NRA8	Eukaryotic translation initiation factor 4E transporter OS=Homo sapiens OX=9606 GN=EIF4ENIF1 PE=1 SV=2	29.2546	moderate
Q9P289	Serine/threonine-protein kinase 26 OS=Homo sapiens OX=9606 GN=STK26 PE=1 SV=2	29.2596	moderate
Q9UKI8	Serine/threonine-protein kinase tousled-like 1 OS=Homo sapiens OX=9606 GN=TLK1 PE=1 SV=2	29.2813	moderate
Q9H0W8	Protein SMG9 OS=Homo sapiens OX=9606 GN=SMG9 PE=1 SV=1	29.3286	moderate
Q9HCK8	Chromodomain-helicase-DNA-binding protein 8 OS=Homo sapiens OX=9606 GN=CHD8 PE=1 SV=5	29.3334	moderate
Q9UI30	Multifunctional methyltransferase subunit TRM112-like protein OS=Homo sapiens OX=9606 GN=TRMT112 PE=1 SV=1	29.3513	moderate
Q92540	Protein SMG7 OS=Homo sapiens OX=9606 GN=SMG7 PE=1 SV=2	29.3535	moderate
Q99704	Docking protein 1 OS=Homo sapiens OX=9606 GN=DOK1 PE=1 SV=1	29.3638	moderate
P36507	Dual specificity mitogen-activated protein kinase kinase 2 OS=Homo sapiens OX=9606 GN=MAP2K2 PE=1 SV=1	29.3764	moderate
Q9P0B6	Coiled-coil domain-containing protein 167 OS=Homo sapiens OX=9606 GN=CCDC167 PE=1 SV=2	29.3872	moderate
Q6PJG6	BRCA1-associated ATM activator 1 OS=Homo sapiens OX=9606 GN=BRAT1 PE=1 SV=2	29.3903	moderate
Q99622	Protein C10 OS=Homo sapiens OX=9606 GN=C12orf57 PE=1 SV=1	29.3918	moderate
P36404	ADP-ribosylation factor-like protein 2 OS=Homo sapiens OX=9606 GN=ARL2 PE=1 SV=4	29.3989	moderate
Q7Z7C8	Transcription initiation factor TFIID subunit 8 OS=Homo sapiens OX=9606 GN=TAF8 PE=1 SV=1	29.4349	moderate
Q9H6E4	Coiled-coil domain-containing protein 134 OS=Homo sapiens OX=9606 GN=CCDC134 PE=1 SV=1	29.4374	moderate
O95478	Ribosome biogenesis protein NSA2 homolog OS=Homo sapiens OX=9606 GN=NSA2 PE=1 SV=1	29.4677	moderate
O95785	Protein Wiz OS=Homo sapiens OX=9606 GN=WIZ PE=1 SV=2	29.4686	moderate
Q8N4C8	Misshapen-like kinase 1 OS=Homo sapiens OX=9606 GN=MINK1 PE=1 SV=2	29.4717	moderate
P19256	Lymphocyte function-associated antigen 3 OS=Homo sapiens OX=9606 GN=CD58 PE=1 SV=1	29.4881	moderate
Q9H2P9	Diphthine methyl ester synthase OS=Homo sapiens OX=9606 GN=DPH5 PE=1 SV=2	29.5002	moderate
Q9BV57	1,2-dihydroxy-3-keto-5-methylthiopentene dioxygenase OS=Homo sapiens OX=9606 GN=ADI1 PE=1 SV=1	29.5054	moderate
Q15382	GTP-binding protein Rheb OS=Homo sapiens OX=9606 GN=RHEB PE=1 SV=1	29.5068	moderate
Q86U70	LIM domain-binding protein 1 OS=Homo sapiens OX=9606 GN=LDB1 PE=1 SV=2	29.5172	moderate
O14745	Na(+)/H(+) exchange regulatory cofactor NHE-RF1 OS=Homo sapiens OX=9606 GN=SLC9A3R1 PE=1 SV=4	29.5326	moderate
Q13415	Origin recognition complex subunit 1 OS=Homo sapiens OX=9606 GN=ORC1 PE=1 SV=2	29.5481	moderate
P18887	DNA repair protein XRCC1 OS=Homo sapiens OX=9606 GN=XRCC1 PE=1 SV=2	29.5511	moderate
Q9BYC9	39S ribosomal protein L20, mitochondrial OS=Homo sapiens OX=9606 GN=MRPL20 PE=1 SV=1	29.5596	moderate
Q9BY77	Polymerase delta-interacting protein 3 OS=Homo sapiens OX=9606 GN=POLDIP3 PE=1 SV=2	29.5616	moderate
O94842	TOX high mobility group box family member 4 OS=Homo sapiens OX=9606 GN=TOX4 PE=1 SV=1	29.5649	moderate
Q9H6R6	Palmitoyltransferase ZDHHC6 OS=Homo sapiens OX=9606 GN=ZDHHC6 PE=1 SV=1	29.5704	moderate
Q9Y483	Metal-response element-binding transcription factor 2 OS=Homo sapiens OX=9606 GN=MTF2 PE=1 SV=3	29.6204	moderate
Q13618	Cullin-3 OS=Homo sapiens OX=9606 GN=CUL3 PE=1 SV=2	29.6434	moderate
Q9H4B7	Tubulin beta-1 chain OS=Homo sapiens OX=9606 GN=TUBB1 PE=1 SV=1	29.6468	moderate
Q96FF9	Sororin OS=Homo sapiens OX=9606 GN=CDCA5 PE=1 SV=1	29.6582	moderate
Q9BYD3	39S ribosomal protein L4, mitochondrial OS=Homo sapiens OX=9606 GN=MRPL4 PE=1 SV=1	29.6624	moderate
P62070	Ras-related protein R-Ras2 OS=Homo sapiens OX=9606 GN=RRAS2 PE=1 SV=1	29.6784	moderate
Q9NQG7	Hermansky-Pudlak syndrome 4 protein OS=Homo sapiens OX=9606 GN=HPS4 PE=1 SV=2	29.6879	moderate
Q5W0V3	FHF complex subunit HOOK interacting protein 2A OS=Homo sapiens OX=9606 GN=FHIP2A PE=1 SV=1	29.6931	moderate
Q15907	Ras-related protein Rab-11B OS=Homo sapiens OX=9606 GN=RAB11B PE=1 SV=4	29.7047	moderate
Q9UIF9	Bromodomain adjacent to zinc finger domain protein 2A OS=Homo sapiens OX=9606 GN=BAZ2A PE=1 SV=4	29.7182	moderate
P49790	Nuclear pore complex protein Nup153 OS=Homo sapiens OX=9606 GN=NUP153 PE=1 SV=2	29.739	moderate
Q8IXY8	Probable inactive peptidyl-prolyl cis-trans isomerase-like 6 OS=Homo sapiens OX=9606 GN=PPIL6 PE=1 SV=1	29.7548	moderate
Q99417	c-Myc-binding protein OS=Homo sapiens OX=9606 GN=MYCBP PE=1 SV=3	29.7607	moderate
Q9HAV0	Guanine nucleotide-binding protein subunit beta-4 OS=Homo sapiens OX=9606 GN=GNB4 PE=1 SV=3	29.7671	moderate
P15153	Ras-related C3 botulinum toxin substrate 2 OS=Homo sapiens OX=9606 GN=RAC2 PE=1 SV=1	29.7825	moderate
Q3MIT2	tRNA pseudouridine synthase Pus10 OS=Homo sapiens OX=9606 GN=PUS10 PE=1 SV=1	29.8083	moderate
P60660	Myosin light polypeptide 6 OS=Homo sapiens OX=9606 GN=MYL6 PE=1 SV=2	29.8205	moderate
Q7RTN6	STE20-related kinase adapter protein alpha OS=Homo sapiens OX=9606 GN=STRADA PE=1 SV=1	29.833	moderate
P50750	Cyclin-dependent kinase 9 OS=Homo sapiens OX=9606 GN=CDK9 PE=1 SV=3	29.8372	moderate
Q86X53	Glutamate-rich protein 1 OS=Homo sapiens OX=9606 GN=ERICH1 PE=1 SV=1	29.8471	moderate
Q86US8	Telomerase-binding protein EST1A OS=Homo sapiens OX=9606 GN=SMG6 PE=1 SV=2	29.8575	moderate
P69892	Hemoglobin subunit gamma-2 OS=Homo sapiens OX=9606 GN=HBG2 PE=1 SV=2	29.8684	moderate
Q99501	GAS2-like protein 1 OS=Homo sapiens OX=9606 GN=GAS2L1 PE=1 SV=2	29.883	moderate
Q9Y6V7	Probable ATP-dependent RNA helicase DDX49 OS=Homo sapiens OX=9606 GN=DDX49 PE=1 SV=1	29.9101	moderate
O75153	Clustered mitochondria protein homolog OS=Homo sapiens OX=9606 GN=CLUH PE=1 SV=2	29.9194	moderate
Q9H4I3	TraB domain-containing protein OS=Homo sapiens OX=9606 GN=TRABD PE=1 SV=1	29.9477	moderate
Q8WXG6	MAP kinase-activating death domain protein OS=Homo sapiens OX=9606 GN=MADD PE=1 SV=2	29.9509	moderate
Q9Y3Q8	TSC22 domain family protein 4 OS=Homo sapiens OX=9606 GN=TSC22D4 PE=1 SV=2	29.9844	moderate
Q9Y2R4	Probable ATP-dependent RNA helicase DDX52 OS=Homo sapiens OX=9606 GN=DDX52 PE=1 SV=3	29.9873	moderate
Q96A49	Synapse-associated protein 1 OS=Homo sapiens OX=9606 GN=SYAP1 PE=1 SV=1	30.0044	moderate
Q8IVD9	NudC domain-containing protein 3 OS=Homo sapiens OX=9606 GN=NUDCD3 PE=1 SV=3	30.0116	moderate
Q9NZN8	CCR4-NOT transcription complex subunit 2 OS=Homo sapiens OX=9606 GN=CNOT2 PE=1 SV=1	30.0125	moderate
Q16877	6-phosphofructo-2-kinase/fructose-2,6-bisphosphatase 4 OS=Homo sapiens OX=9606 GN=PFKFB4 PE=1 SV=6	30.0129	moderate
Q8N954	G patch domain-containing protein 11 OS=Homo sapiens OX=9606 GN=GPATCH11 PE=1 SV=4	30.0168	moderate
Q15059	Bromodomain-containing protein 3 OS=Homo sapiens OX=9606 GN=BRD3 PE=1 SV=1	30.0192	moderate
Q9Y5J1	U3 small nucleolar RNA-associated protein 18 homolog OS=Homo sapiens OX=9606 GN=UTP18 PE=1 SV=3	30.0269	moderate
Q04726	Transducin-like enhancer protein 3 OS=Homo sapiens OX=9606 GN=TLE3 PE=1 SV=2	30.0311	moderate
P98170	E3 ubiquitin-protein ligase XIAP OS=Homo sapiens OX=9606 GN=XIAP PE=1 SV=2	30.0441	moderate
O60508	Pre-mRNA-processing factor 17 OS=Homo sapiens OX=9606 GN=CDC40 PE=1 SV=1	30.0455	moderate
Q9BQ49	Small integral membrane protein 7 OS=Homo sapiens OX=9606 GN=SMIM7 PE=1 SV=2	30.049	moderate
O14662	Syntaxin-16 OS=Homo sapiens OX=9606 GN=STX16 PE=1 SV=3	30.0779	moderate
Q9H3Z4	DnaJ homolog subfamily C member 5 OS=Homo sapiens OX=9606 GN=DNAJC5 PE=1 SV=1	30.0845	moderate
Q5C9Z4	Nucleolar MIF4G domain-containing protein 1 OS=Homo sapiens OX=9606 GN=NOM1 PE=1 SV=1	30.1019	moderate
Q15370	Elongin-B OS=Homo sapiens OX=9606 GN=ELOB PE=1 SV=1	30.1153	moderate
Q96D46	60S ribosomal export protein NMD3 OS=Homo sapiens OX=9606 GN=NMD3 PE=1 SV=1	30.1181	moderate
Q9NWT6	Hypoxia-inducible factor 1-alpha inhibitor OS=Homo sapiens OX=9606 GN=HIF1AN PE=1 SV=2	30.2208	moderate
Q05469	Hormone-sensitive lipase OS=Homo sapiens OX=9606 GN=LIPE PE=1 SV=4	30.2278	moderate
Q712K3	Ubiquitin-conjugating enzyme E2 R2 OS=Homo sapiens OX=9606 GN=UBE2R2 PE=1 SV=1	30.2575	moderate
Q9UPN7	Serine/threonine-protein phosphatase 6 regulatory subunit 1 OS=Homo sapiens OX=9606 GN=PPP6R1 PE=1 SV=5	30.2831	moderate
Q96LR5	Ubiquitin-conjugating enzyme E2 E2 OS=Homo sapiens OX=9606 GN=UBE2E2 PE=1 SV=1	30.2968	moderate
Q7L1Q6	Basic leucine zipper and W2 domain-containing protein 1 OS=Homo sapiens OX=9606 GN=BZW1 PE=1 SV=1	30.319	moderate
P09234	U1 small nuclear ribonucleoprotein C OS=Homo sapiens OX=9606 GN=SNRPC PE=1 SV=1	30.327	moderate
O94966	Ubiquitin carboxyl-terminal hydrolase 19 OS=Homo sapiens OX=9606 GN=USP19 PE=1 SV=2	30.3272	moderate
Q8TB61	Adenosine 3'-phospho 5'-phosphosulfate transporter 1 OS=Homo sapiens OX=9606 GN=SLC35B2 PE=1 SV=1	30.3679	moderate
P51606	N-acylglucosamine 2-epimerase OS=Homo sapiens OX=9606 GN=RENBP PE=1 SV=2	30.3766	moderate
Q16537	Serine/threonine-protein phosphatase 2A 56 kDa regulatory subunit epsilon isoform OS=Homo sapiens OX=9606 GN=PPP2R5E PE=1 SV=1	30.3916	moderate
P27635	60S ribosomal protein L10 OS=Homo sapiens OX=9606 GN=RPL10 PE=1 SV=4	30.4023	moderate
Q99549	M-phase phosphoprotein 8 OS=Homo sapiens OX=9606 GN=MPHOSPH8 PE=1 SV=2	30.4048	moderate
Q99584	Protein S100-A13 OS=Homo sapiens OX=9606 GN=S100A13 PE=1 SV=1	30.4058	moderate
P52655	Transcription initiation factor IIA subunit 1 OS=Homo sapiens OX=9606 GN=GTF2A1 PE=1 SV=1	30.4163	moderate
P40616	ADP-ribosylation factor-like protein 1 OS=Homo sapiens OX=9606 GN=ARL1 PE=1 SV=1	30.4184	moderate
P69891	Hemoglobin subunit gamma-1 OS=Homo sapiens OX=9606 GN=HBG1 PE=1 SV=2	30.4217	moderate
Q14318	Peptidyl-prolyl cis-trans isomerase FKBP8 OS=Homo sapiens OX=9606 GN=FKBP8 PE=1 SV=2	30.4365	moderate
Q9BUL5	PHD finger protein 23 OS=Homo sapiens OX=9606 GN=PHF23 PE=1 SV=1	30.4429	moderate
Q14444	Caprin-1 OS=Homo sapiens OX=9606 GN=CAPRIN1 PE=1 SV=2	30.4534	moderate
Q6P6C2	RNA demethylase ALKBH5 OS=Homo sapiens OX=9606 GN=ALKBH5 PE=1 SV=2	30.4618	moderate
Q9UKJ3	G patch domain-containing protein 8 OS=Homo sapiens OX=9606 GN=GPATCH8 PE=1 SV=2	30.4647	moderate
Q96C12	Armadillo repeat-containing protein 5 OS=Homo sapiens OX=9606 GN=ARMC5 PE=1 SV=2	30.4697	moderate
Q96FX2	DPH3 homolog OS=Homo sapiens OX=9606 GN=DPH3 PE=1 SV=1	30.4828	moderate
Q6P1K2	Polyamine-modulated factor 1 OS=Homo sapiens OX=9606 GN=PMF1 PE=1 SV=2	30.4868	moderate
P42695	Condensin-2 complex subunit D3 OS=Homo sapiens OX=9606 GN=NCAPD3 PE=1 SV=2	30.4994	moderate
P51668	Ubiquitin-conjugating enzyme E2 D1 OS=Homo sapiens OX=9606 GN=UBE2D1 PE=1 SV=1	30.5101	moderate
P62253	Ubiquitin-conjugating enzyme E2 G1 OS=Homo sapiens OX=9606 GN=UBE2G1 PE=1 SV=3	30.5104	moderate
O75962	Triple functional domain protein OS=Homo sapiens OX=9606 GN=TRIO PE=1 SV=2	30.5409	moderate
Q92882	Osteoclast-stimulating factor 1 OS=Homo sapiens OX=9606 GN=OSTF1 PE=1 SV=2	30.5435	moderate
P67936	Tropomyosin alpha-4 chain OS=Homo sapiens OX=9606 GN=TPM4 PE=1 SV=3	30.5478	moderate
Q9Y5K6	CD2-associated protein OS=Homo sapiens OX=9606 GN=CD2AP PE=1 SV=1	30.5654	moderate
Q92520	Protein FAM3C OS=Homo sapiens OX=9606 GN=FAM3C PE=1 SV=1	30.5727	moderate
Q6DD87	Zinc finger protein 787 OS=Homo sapiens OX=9606 GN=ZNF787 PE=1 SV=4	30.581	moderate
O95140	Mitofusin-2 OS=Homo sapiens OX=9606 GN=MFN2 PE=1 SV=3	30.5866	moderate
Q13105	Zinc finger and BTB domain-containing protein 17 OS=Homo sapiens OX=9606 GN=ZBTB17 PE=1 SV=3	30.6056	moderate
Q15118	[Pyruvate dehydrogenase (acetyl-transferring)] kinase isozyme 1, mitochondrial OS=Homo sapiens OX=9606 GN=PDK1 PE=1 SV=1	30.6184	moderate
Q8NAF0	Zinc finger protein 579 OS=Homo sapiens OX=9606 GN=ZNF579 PE=1 SV=2	30.6491	moderate
P0CAP2	DNA-directed RNA polymerase II subunit GRINL1A OS=Homo sapiens OX=9606 GN=POLR2M PE=1 SV=1	30.6833	moderate
Q9Y520	Protein PRRC2C OS=Homo sapiens OX=9606 GN=PRRC2C PE=1 SV=4	30.693	moderate
Q9Y6I9	Testis-expressed protein 264 OS=Homo sapiens OX=9606 GN=TEX264 PE=1 SV=1	30.702	moderate
O43768	Alpha-endosulfine OS=Homo sapiens OX=9606 GN=ENSA PE=1 SV=1	30.704	moderate
O60231	Pre-mRNA-splicing factor ATP-dependent RNA helicase DHX16 OS=Homo sapiens OX=9606 GN=DHX16 PE=1 SV=2	30.7191	moderate
P30153	Serine/threonine-protein phosphatase 2A 65 kDa regulatory subunit A alpha isoform OS=Homo sapiens OX=9606 GN=PPP2R1A PE=1 SV=4	30.7279	moderate
P78347	General transcription factor II-I OS=Homo sapiens OX=9606 GN=GTF2I PE=1 SV=2	30.7327	moderate
Q9NYH9	U3 small nucleolar RNA-associated protein 6 homolog OS=Homo sapiens OX=9606 GN=UTP6 PE=1 SV=2	30.7429	moderate
O14907	Tax1-binding protein 3 OS=Homo sapiens OX=9606 GN=TAX1BP3 PE=1 SV=2	30.7524	moderate
Q9P2K3	REST corepressor 3 OS=Homo sapiens OX=9606 GN=RCOR3 PE=1 SV=2	30.7602	moderate
P53999	Activated RNA polymerase II transcriptional coactivator p15 OS=Homo sapiens OX=9606 GN=SUB1 PE=1 SV=3	30.7807	moderate
Q9BSV6	tRNA-splicing endonuclease subunit Sen34 OS=Homo sapiens OX=9606 GN=TSEN34 PE=1 SV=1	30.795	moderate
P98160	Basement membrane-specific heparan sulfate proteoglycan core protein OS=Homo sapiens OX=9606 GN=HSPG2 PE=1 SV=4	30.8078	moderate
Q9NX40	OCIA domain-containing protein 1 OS=Homo sapiens OX=9606 GN=OCIAD1 PE=1 SV=1	30.8117	moderate
Q15942	Zyxin OS=Homo sapiens OX=9606 GN=ZYX PE=1 SV=1	30.8554	moderate
Q9ULR0	Pre-mRNA-splicing factor ISY1 homolog OS=Homo sapiens OX=9606 GN=ISY1 PE=1 SV=3	30.8589	moderate
Q86V48	Leucine zipper protein 1 OS=Homo sapiens OX=9606 GN=LUZP1 PE=1 SV=2	30.8614	moderate
Q14684	Ribosomal RNA processing protein 1 homolog B OS=Homo sapiens OX=9606 GN=RRP1B PE=1 SV=3	30.8766	moderate
Q8IV38	Ankyrin repeat and MYND domain-containing protein 2 OS=Homo sapiens OX=9606 GN=ANKMY2 PE=1 SV=1	30.877	moderate
Q96SU4	Oxysterol-binding protein-related protein 9 OS=Homo sapiens OX=9606 GN=OSBPL9 PE=1 SV=2	30.8882	moderate
Q8N884	Cyclic GMP-AMP synthase OS=Homo sapiens OX=9606 GN=CGAS PE=1 SV=2	30.9291	moderate
Q9NX62	Golgi-resident adenosine 3',5'-bisphosphate 3'-phosphatase OS=Homo sapiens OX=9606 GN=BPNT2 PE=1 SV=1	30.95	moderate
P61962	DDB1- and CUL4-associated factor 7 OS=Homo sapiens OX=9606 GN=DCAF7 PE=1 SV=1	30.9756	moderate
P40763	Signal transducer and activator of transcription 3 OS=Homo sapiens OX=9606 GN=STAT3 PE=1 SV=2	30.9768	moderate
P51148	Ras-related protein Rab-5C OS=Homo sapiens OX=9606 GN=RAB5C PE=1 SV=2	31.0108	moderate
Q92783	Signal transducing adapter molecule 1 OS=Homo sapiens OX=9606 GN=STAM PE=1 SV=3	31.0115	moderate
O15427	Monocarboxylate transporter 4 OS=Homo sapiens OX=9606 GN=SLC16A3 PE=1 SV=1	31.0334	moderate
P52789	Hexokinase-2 OS=Homo sapiens OX=9606 GN=HK2 PE=1 SV=2	31.0912	moderate
Q5TGZ0	MICOS complex subunit MIC10 OS=Homo sapiens OX=9606 GN=MICOS10 PE=1 SV=1	31.0956	moderate
P48509	CD151 antigen OS=Homo sapiens OX=9606 GN=CD151 PE=1 SV=3	31.0964	moderate
Q96NC0	Zinc finger matrin-type protein 2 OS=Homo sapiens OX=9606 GN=ZMAT2 PE=1 SV=1	31.1152	moderate
O96005	Cleft lip and palate transmembrane protein 1 OS=Homo sapiens OX=9606 GN=CLPTM1 PE=1 SV=1	31.142	moderate
Q9Y6X5	Bis(5'-adenosyl)-triphosphatase ENPP4 OS=Homo sapiens OX=9606 GN=ENPP4 PE=1 SV=3	31.1809	moderate
Q99519	Sialidase-1 OS=Homo sapiens OX=9606 GN=NEU1 PE=1 SV=1	31.1916	moderate
Q13895	Bystin OS=Homo sapiens OX=9606 GN=BYSL PE=1 SV=3	31.2034	moderate
O75410	Transforming acidic coiled-coil-containing protein 1 OS=Homo sapiens OX=9606 GN=TACC1 PE=1 SV=2	31.2147	moderate
Q5TFE4	5'-nucleotidase domain-containing protein 1 OS=Homo sapiens OX=9606 GN=NT5DC1 PE=1 SV=1	31.2162	moderate
O60563	Cyclin-T1 OS=Homo sapiens OX=9606 GN=CCNT1 PE=1 SV=1	31.2182	moderate
Q8N5D0	WD and tetratricopeptide repeats protein 1 OS=Homo sapiens OX=9606 GN=WDTC1 PE=1 SV=2	31.3066	moderate
Q12830	Nucleosome-remodeling factor subunit BPTF OS=Homo sapiens OX=9606 GN=BPTF PE=1 SV=3	31.3125	moderate
Q93015	N-alpha-acetyltransferase 80 OS=Homo sapiens OX=9606 GN=NAA80 PE=1 SV=2	31.3362	moderate
P40855	Peroxisomal biogenesis factor 19 OS=Homo sapiens OX=9606 GN=PEX19 PE=1 SV=1	31.3482	moderate
P40306	Proteasome subunit beta type-10 OS=Homo sapiens OX=9606 GN=PSMB10 PE=1 SV=1	31.3584	moderate
P63098	Calcineurin subunit B type 1 OS=Homo sapiens OX=9606 GN=PPP3R1 PE=1 SV=2	31.359	moderate
Q9HD47	Ran guanine nucleotide release factor OS=Homo sapiens OX=9606 GN=RANGRF PE=1 SV=1	31.3622	moderate
Q5SNV9	Uncharacterized protein C1orf167 OS=Homo sapiens OX=9606 GN=C1orf167 PE=2 SV=2	31.3686	moderate
Q16543	Hsp90 co-chaperone Cdc37 OS=Homo sapiens OX=9606 GN=CDC37 PE=1 SV=1	31.3787	moderate
Q6P589	Tumor necrosis factor alpha-induced protein 8-like protein 2 OS=Homo sapiens OX=9606 GN=TNFAIP8L2 PE=1 SV=1	31.4088	moderate
Q13765	Nascent polypeptide-associated complex subunit alpha OS=Homo sapiens OX=9606 GN=NACA PE=1 SV=1	31.4136	moderate
P12829	Myosin light chain 4 OS=Homo sapiens OX=9606 GN=MYL4 PE=1 SV=3	31.4153	moderate
Q03188	Centromere protein C OS=Homo sapiens OX=9606 GN=CENPC PE=1 SV=2	31.4611	moderate
P62879	Guanine nucleotide-binding protein G(I)/G(S)/G(T) subunit beta-2 OS=Homo sapiens OX=9606 GN=GNB2 PE=1 SV=3	31.4852	moderate
Q15650	Activating signal cointegrator 1 OS=Homo sapiens OX=9606 GN=TRIP4 PE=1 SV=4	31.4936	moderate
P63000	Ras-related C3 botulinum toxin substrate 1 OS=Homo sapiens OX=9606 GN=RAC1 PE=1 SV=1	31.4951	moderate
Q14156	Protein EFR3 homolog A OS=Homo sapiens OX=9606 GN=EFR3A PE=1 SV=2	31.515	moderate
P82921	28S ribosomal protein S21, mitochondrial OS=Homo sapiens OX=9606 GN=MRPS21 PE=1 SV=3	31.5403	moderate
Q6IQ49	Replication stress response regulator SDE2 OS=Homo sapiens OX=9606 GN=SDE2 PE=1 SV=1	31.5613	moderate
P51151	Ras-related protein Rab-9A OS=Homo sapiens OX=9606 GN=RAB9A PE=1 SV=1	31.6032	moderate
Q6ZQX7	Protein LIAT1 OS=Homo sapiens OX=9606 GN=LIAT1 PE=1 SV=2	31.6131	moderate
P09496	Clathrin light chain A OS=Homo sapiens OX=9606 GN=CLTA PE=1 SV=1	31.6186	moderate
P42771	Cyclin-dependent kinase inhibitor 2A OS=Homo sapiens OX=9606 GN=CDKN2A PE=1 SV=2	31.6387	moderate
Q01081	Splicing factor U2AF 35 kDa subunit OS=Homo sapiens OX=9606 GN=U2AF1 PE=1 SV=3	31.6417	moderate
Q14683	Structural maintenance of chromosomes protein 1A OS=Homo sapiens OX=9606 GN=SMC1A PE=1 SV=2	31.6443	moderate
Q9Y5P4	Ceramide transfer protein OS=Homo sapiens OX=9606 GN=CERT1 PE=1 SV=1	31.6551	moderate
Q9BQ95	Evolutionarily conserved signaling intermediate in Toll pathway, mitochondrial OS=Homo sapiens OX=9606 GN=ECSIT PE=1 SV=1	31.6623	moderate
O14770	Homeobox protein Meis2 OS=Homo sapiens OX=9606 GN=MEIS2 PE=1 SV=2	31.67	moderate
P61204	ADP-ribosylation factor 3 OS=Homo sapiens OX=9606 GN=ARF3 PE=1 SV=2	31.6894	moderate
P31153	S-adenosylmethionine synthase isoform type-2 OS=Homo sapiens OX=9606 GN=MAT2A PE=1 SV=1	31.7023	moderate
Q14692	Ribosome biogenesis protein BMS1 homolog OS=Homo sapiens OX=9606 GN=BMS1 PE=1 SV=1	31.7273	moderate
O75351	Vacuolar protein sorting-associated protein 4B OS=Homo sapiens OX=9606 GN=VPS4B PE=1 SV=2	31.7291	moderate
Q9Y4C8	Probable RNA-binding protein 19 OS=Homo sapiens OX=9606 GN=RBM19 PE=1 SV=3	31.7316	moderate
P63092	Guanine nucleotide-binding protein G(s) subunit alpha isoforms short OS=Homo sapiens OX=9606 GN=GNAS PE=1 SV=1	31.7427	moderate
Q9NWS0	PIH1 domain-containing protein 1 OS=Homo sapiens OX=9606 GN=PIH1D1 PE=1 SV=1	31.7456	moderate
Q9Y3Y2	Chromatin target of PRMT1 protein OS=Homo sapiens OX=9606 GN=CHTOP PE=1 SV=2	31.7585	moderate
P56556	NADH dehydrogenase [ubiquinone] 1 alpha subcomplex subunit 6 OS=Homo sapiens OX=9606 GN=NDUFA6 PE=1 SV=4	31.7898	moderate
Q04637	Eukaryotic translation initiation factor 4 gamma 1 OS=Homo sapiens OX=9606 GN=EIF4G1 PE=1 SV=4	31.8113	moderate
Q14157	Ubiquitin-associated protein 2-like OS=Homo sapiens OX=9606 GN=UBAP2L PE=1 SV=2	31.8124	moderate
O94886	CSC1-like protein 1 OS=Homo sapiens OX=9606 GN=TMEM63A PE=1 SV=3	31.8202	moderate
Q9UPN9	E3 ubiquitin-protein ligase TRIM33 OS=Homo sapiens OX=9606 GN=TRIM33 PE=1 SV=3	31.8419	moderate
P54725	UV excision repair protein RAD23 homolog A OS=Homo sapiens OX=9606 GN=RAD23A PE=1 SV=1	31.8485	moderate
Q9H063	Repressor of RNA polymerase III transcription MAF1 homolog OS=Homo sapiens OX=9606 GN=MAF1 PE=1 SV=2	31.8505	moderate
Q00013	55 kDa erythrocyte membrane protein OS=Homo sapiens OX=9606 GN=MPP1 PE=1 SV=2	31.8585	moderate
Q9H0S4	Probable ATP-dependent RNA helicase DDX47 OS=Homo sapiens OX=9606 GN=DDX47 PE=1 SV=1	31.86	moderate
Q9Y3D2	Methionine-R-sulfoxide reductase B2, mitochondrial OS=Homo sapiens OX=9606 GN=MSRB2 PE=1 SV=2	31.8631	moderate
Q6NW29	RWD domain-containing protein 4 OS=Homo sapiens OX=9606 GN=RWDD4 PE=1 SV=3	31.8635	moderate
P29597	Non-receptor tyrosine-protein kinase TYK2 OS=Homo sapiens OX=9606 GN=TYK2 PE=1 SV=3	31.8665	moderate
A6NHX0	Cytosolic arginine sensor for mTORC1 subunit 2 OS=Homo sapiens OX=9606 GN=CASTOR2 PE=1 SV=3	31.8846	moderate
Q9NT62	Ubiquitin-like-conjugating enzyme ATG3 OS=Homo sapiens OX=9606 GN=ATG3 PE=1 SV=1	31.8883	moderate
O43399	Tumor protein D54 OS=Homo sapiens OX=9606 GN=TPD52L2 PE=1 SV=2	31.8896	moderate
P20749	B-cell lymphoma 3 protein OS=Homo sapiens OX=9606 GN=BCL3 PE=1 SV=2	31.8907	moderate
Q9NZM5	Ribosome biogenesis protein NOP53 OS=Homo sapiens OX=9606 GN=NOP53 PE=1 SV=2	31.8978	moderate
P08575	Receptor-type tyrosine-protein phosphatase C OS=Homo sapiens OX=9606 GN=PTPRC PE=1 SV=3	31.8996	moderate
Q13242	Serine/arginine-rich splicing factor 9 OS=Homo sapiens OX=9606 GN=SRSF9 PE=1 SV=1	31.9041	moderate
Q9Y6X3	MAU2 chromatid cohesion factor homolog OS=Homo sapiens OX=9606 GN=MAU2 PE=1 SV=2	31.9082	moderate
Q9UJV9	Probable ATP-dependent RNA helicase DDX41 OS=Homo sapiens OX=9606 GN=DDX41 PE=1 SV=2	31.9103	moderate
Q13627	Dual specificity tyrosine-phosphorylation-regulated kinase 1A OS=Homo sapiens OX=9606 GN=DYRK1A PE=1 SV=2	31.919	moderate
P23634	Plasma membrane calcium-transporting ATPase 4 OS=Homo sapiens OX=9606 GN=ATP2B4 PE=1 SV=2	31.934	moderate
Q13901	Nuclear nucleic acid-binding protein C1D OS=Homo sapiens OX=9606 GN=C1D PE=1 SV=1	31.9418	moderate
Q5UIP0	Telomere-associated protein RIF1 OS=Homo sapiens OX=9606 GN=RIF1 PE=1 SV=2	31.9471	moderate
Q6UX07	Dehydrogenase/reductase SDR family member 13 OS=Homo sapiens OX=9606 GN=DHRS13 PE=2 SV=1	31.9572	moderate
Q8WUI4	Histone deacetylase 7 OS=Homo sapiens OX=9606 GN=HDAC7 PE=1 SV=2	31.968	moderate
Q99615	DnaJ homolog subfamily C member 7 OS=Homo sapiens OX=9606 GN=DNAJC7 PE=1 SV=2	31.9719	moderate
P85037	Forkhead box protein K1 OS=Homo sapiens OX=9606 GN=FOXK1 PE=1 SV=1	31.9771	moderate
Q16514	Transcription initiation factor TFIID subunit 12 OS=Homo sapiens OX=9606 GN=TAF12 PE=1 SV=1	31.9907	moderate
O43809	Cleavage and polyadenylation specificity factor subunit 5 OS=Homo sapiens OX=9606 GN=NUDT21 PE=1 SV=1	32.0122	moderate
Q9H0J9	Protein mono-ADP-ribosyltransferase PARP12 OS=Homo sapiens OX=9606 GN=PARP12 PE=1 SV=1	32.0501	moderate
Q13123	Protein Red OS=Homo sapiens OX=9606 GN=IK PE=1 SV=3	32.0549	moderate
P61960	Ubiquitin-fold modifier 1 OS=Homo sapiens OX=9606 GN=UFM1 PE=1 SV=1	32.0561	moderate
P52294	Importin subunit alpha-5 OS=Homo sapiens OX=9606 GN=KPNA1 PE=1 SV=3	32.0585	moderate
P17480	Nucleolar transcription factor 1 OS=Homo sapiens OX=9606 GN=UBTF PE=1 SV=1	32.0683	moderate
P48059	LIM and senescent cell antigen-like-containing domain protein 1 OS=Homo sapiens OX=9606 GN=LIMS1 PE=1 SV=4	32.0726	moderate
Q8NEJ9	Neuroguidin OS=Homo sapiens OX=9606 GN=NGDN PE=1 SV=1	32.0868	moderate
Q9BXR0	Queuine tRNA-ribosyltransferase catalytic subunit 1 OS=Homo sapiens OX=9606 GN=QTRT1 PE=1 SV=3	32.0954	moderate
Q8NC51	Plasminogen activator inhibitor 1 RNA-binding protein OS=Homo sapiens OX=9606 GN=SERBP1 PE=1 SV=2	32.1201	moderate
Q7L8L6	FAST kinase domain-containing protein 5, mitochondrial OS=Homo sapiens OX=9606 GN=FASTKD5 PE=1 SV=1	32.125	moderate
Q9Y3D0	Cytosolic iron-sulfur assembly component 2B OS=Homo sapiens OX=9606 GN=CIAO2B PE=1 SV=1	32.131	moderate
Q15050	Ribosome biogenesis regulatory protein homolog OS=Homo sapiens OX=9606 GN=RRS1 PE=1 SV=2	32.1321	moderate
Q8N9T8	Protein KRI1 homolog OS=Homo sapiens OX=9606 GN=KRI1 PE=1 SV=3	32.1389	moderate
Q00341	Vigilin OS=Homo sapiens OX=9606 GN=HDLBP PE=1 SV=2	32.14	moderate
Q96JB5	CDK5 regulatory subunit-associated protein 3 OS=Homo sapiens OX=9606 GN=CDK5RAP3 PE=1 SV=2	32.1445	moderate
Q7L099	Protein RUFY3 OS=Homo sapiens OX=9606 GN=RUFY3 PE=1 SV=1	32.1461	moderate
P29353	SHC-transforming protein 1 OS=Homo sapiens OX=9606 GN=SHC1 PE=1 SV=4	32.1657	moderate
O60234	Glia maturation factor gamma OS=Homo sapiens OX=9606 GN=GMFG PE=1 SV=1	32.175	moderate
O95881	Thioredoxin domain-containing protein 12 OS=Homo sapiens OX=9606 GN=TXNDC12 PE=1 SV=1	32.1768	moderate
Q92995	Ubiquitin carboxyl-terminal hydrolase 13 OS=Homo sapiens OX=9606 GN=USP13 PE=1 SV=2	32.1933	moderate
Q96IZ7	Serine/Arginine-related protein 53 OS=Homo sapiens OX=9606 GN=RSRC1 PE=1 SV=1	32.2009	moderate
Q96S97	Myeloid-associated differentiation marker OS=Homo sapiens OX=9606 GN=MYADM PE=1 SV=2	32.2832	moderate
Q9NZR1	Tropomodulin-2 OS=Homo sapiens OX=9606 GN=TMOD2 PE=1 SV=1	32.2837	moderate
Q06187	Tyrosine-protein kinase BTK OS=Homo sapiens OX=9606 GN=BTK PE=1 SV=3	32.3007	moderate
Q8NFC6	Biorientation of chromosomes in cell division protein 1-like 1 OS=Homo sapiens OX=9606 GN=BOD1L1 PE=1 SV=2	32.3108	moderate
P32019	Type II inositol 1,4,5-trisphosphate 5-phosphatase OS=Homo sapiens OX=9606 GN=INPP5B PE=1 SV=4	32.3143	moderate
P35613	Basigin OS=Homo sapiens OX=9606 GN=BSG PE=1 SV=2	32.3217	moderate
Q96BK5	PIN2/TERF1-interacting telomerase inhibitor 1 OS=Homo sapiens OX=9606 GN=PINX1 PE=1 SV=2	32.3458	moderate
Q96NA2	Rab-interacting lysosomal protein OS=Homo sapiens OX=9606 GN=RILP PE=1 SV=1	32.3571	moderate
Q96EY1	DnaJ homolog subfamily A member 3, mitochondrial OS=Homo sapiens OX=9606 GN=DNAJA3 PE=1 SV=2	32.3653	moderate
Q86UA6	RPA-interacting protein OS=Homo sapiens OX=9606 GN=RPAIN PE=1 SV=2	32.3805	moderate
Q86U28	Iron-sulfur cluster assembly 2 homolog, mitochondrial OS=Homo sapiens OX=9606 GN=ISCA2 PE=1 SV=2	32.3863	moderate
Q96SI1	BTB/POZ domain-containing protein KCTD15 OS=Homo sapiens OX=9606 GN=KCTD15 PE=1 SV=1	32.3868	moderate
Q7Z7N9	Transmembrane protein 179B OS=Homo sapiens OX=9606 GN=TMEM179B PE=1 SV=1	32.4079	moderate
P51571	Translocon-associated protein subunit delta OS=Homo sapiens OX=9606 GN=SSR4 PE=1 SV=1	32.4155	moderate
Q8IY37	Probable ATP-dependent RNA helicase DHX37 OS=Homo sapiens OX=9606 GN=DHX37 PE=1 SV=1	32.428	moderate
Q9UBP0	Spastin OS=Homo sapiens OX=9606 GN=SPAST PE=1 SV=1	32.4364	moderate
Q9BX40	Protein LSM14 homolog B OS=Homo sapiens OX=9606 GN=LSM14B PE=1 SV=1	32.4443	moderate
O60443	Gasdermin-E OS=Homo sapiens OX=9606 GN=GSDME PE=1 SV=2	32.452	moderate
P24941	Cyclin-dependent kinase 2 OS=Homo sapiens OX=9606 GN=CDK2 PE=1 SV=2	32.4739	moderate
O00571	ATP-dependent RNA helicase DDX3X OS=Homo sapiens OX=9606 GN=DDX3X PE=1 SV=3	32.5055	moderate
Q86WX3	Active regulator of SIRT1 OS=Homo sapiens OX=9606 GN=RPS19BP1 PE=1 SV=1	32.5089	moderate
Q969Q0	60S ribosomal protein L36a-like OS=Homo sapiens OX=9606 GN=RPL36AL PE=1 SV=3	32.5214	moderate
O94762	ATP-dependent DNA helicase Q5 OS=Homo sapiens OX=9606 GN=RECQL5 PE=1 SV=2	32.5276	moderate
P03915	NADH-ubiquinone oxidoreductase chain 5 OS=Homo sapiens OX=9606 GN=MT-ND5 PE=1 SV=2	32.5309	moderate
P84085	ADP-ribosylation factor 5 OS=Homo sapiens OX=9606 GN=ARF5 PE=1 SV=2	32.5333	moderate
Q96EL3	39S ribosomal protein L53, mitochondrial OS=Homo sapiens OX=9606 GN=MRPL53 PE=1 SV=1	32.5411	moderate
Q9BSR8	Protein YIPF4 OS=Homo sapiens OX=9606 GN=YIPF4 PE=1 SV=1	32.5422	moderate
Q86X52	Chondroitin sulfate synthase 1 OS=Homo sapiens OX=9606 GN=CHSY1 PE=1 SV=3	32.5903	moderate
Q14651	Plastin-1 OS=Homo sapiens OX=9606 GN=PLS1 PE=1 SV=2	32.6087	moderate
Q8N8R7	ARL14 effector protein OS=Homo sapiens OX=9606 GN=ARL14EP PE=1 SV=1	32.6107	moderate
Q6FI81	Anamorsin OS=Homo sapiens OX=9606 GN=CIAPIN1 PE=1 SV=2	32.6216	moderate
Q7Z434	Mitochondrial antiviral-signaling protein OS=Homo sapiens OX=9606 GN=MAVS PE=1 SV=2	32.6278	moderate
P05204	Non-histone chromosomal protein HMG-17 OS=Homo sapiens OX=9606 GN=HMGN2 PE=1 SV=3	32.6321	moderate
Q9NZT2	Opioid growth factor receptor OS=Homo sapiens OX=9606 GN=OGFR PE=1 SV=3	32.6349	moderate
Q9BYV8	Centrosomal protein of 41 kDa OS=Homo sapiens OX=9606 GN=CEP41 PE=1 SV=1	32.6385	moderate
Q5SW79	Centrosomal protein of 170 kDa OS=Homo sapiens OX=9606 GN=CEP170 PE=1 SV=1	32.6446	moderate
O75391	Sperm-associated antigen 7 OS=Homo sapiens OX=9606 GN=SPAG7 PE=1 SV=2	32.6493	moderate
Q9Y2K2	Serine/threonine-protein kinase SIK3 OS=Homo sapiens OX=9606 GN=SIK3 PE=1 SV=4	32.6944	moderate
Q8IUF8	Ribosomal oxygenase 2 OS=Homo sapiens OX=9606 GN=RIOX2 PE=1 SV=1	32.7061	moderate
Q6UXN9	WD repeat-containing protein 82 OS=Homo sapiens OX=9606 GN=WDR82 PE=1 SV=1	32.7208	moderate
Q68CP9	AT-rich interactive domain-containing protein 2 OS=Homo sapiens OX=9606 GN=ARID2 PE=1 SV=2	32.7338	moderate
Q15007	Pre-mRNA-splicing regulator WTAP OS=Homo sapiens OX=9606 GN=WTAP PE=1 SV=2	32.7341	moderate
Q9Y3D8	Adenylate kinase isoenzyme 6 OS=Homo sapiens OX=9606 GN=AK6 PE=1 SV=1	32.75	moderate
P02786	Transferrin receptor protein 1 OS=Homo sapiens OX=9606 GN=TFRC PE=1 SV=2	32.7791	moderate
O60828	Polyglutamine-binding protein 1 OS=Homo sapiens OX=9606 GN=PQBP1 PE=1 SV=1	32.7866	moderate
Q86UT8	Centrosomal AT-AC splicing factor OS=Homo sapiens OX=9606 GN=CENATAC PE=1 SV=1	32.7958	moderate
Q9UG63	ATP-binding cassette sub-family F member 2 OS=Homo sapiens OX=9606 GN=ABCF2 PE=1 SV=2	32.8141	moderate
Q9BUA3	Spindlin interactor and repressor of chromatin-binding protein OS=Homo sapiens OX=9606 GN=SPINDOC PE=1 SV=3	32.8174	moderate
Q9NUL7	Probable ATP-dependent RNA helicase DDX28 OS=Homo sapiens OX=9606 GN=DDX28 PE=1 SV=2	32.832	moderate
Q9UQR0	Sex comb on midleg-like protein 2 OS=Homo sapiens OX=9606 GN=SCML2 PE=1 SV=1	32.837	moderate
Q96E29	Transcription termination factor 3, mitochondrial OS=Homo sapiens OX=9606 GN=MTERF3 PE=1 SV=2	32.8432	moderate
P13693	Translationally-controlled tumor protein OS=Homo sapiens OX=9606 GN=TPT1 PE=1 SV=1	32.8521	moderate
Q9BWU1	Cyclin-dependent kinase 19 OS=Homo sapiens OX=9606 GN=CDK19 PE=1 SV=1	32.8566	moderate
Q969E2	Secretory carrier-associated membrane protein 4 OS=Homo sapiens OX=9606 GN=SCAMP4 PE=1 SV=1	32.858	moderate
P46939	Utrophin OS=Homo sapiens OX=9606 GN=UTRN PE=1 SV=2	32.8694	moderate
Q5TC82	Roquin-1 OS=Homo sapiens OX=9606 GN=RC3H1 PE=1 SV=1	32.8897	moderate
P27105	Stomatin OS=Homo sapiens OX=9606 GN=STOM PE=1 SV=3	32.8911	moderate
Q96T66	Nicotinamide/nicotinic acid mononucleotide adenylyltransferase 3 OS=Homo sapiens OX=9606 GN=NMNAT3 PE=1 SV=2	32.9011	moderate
P10644	cAMP-dependent protein kinase type I-alpha regulatory subunit OS=Homo sapiens OX=9606 GN=PRKAR1A PE=1 SV=1	32.9391	moderate
O15162	Phospholipid scramblase 1 OS=Homo sapiens OX=9606 GN=PLSCR1 PE=1 SV=1	32.9545	moderate
Q7Z5G4	Golgin subfamily A member 7 OS=Homo sapiens OX=9606 GN=GOLGA7 PE=1 SV=2	32.9691	moderate
Q8IU60	m7GpppN-mRNA hydrolase OS=Homo sapiens OX=9606 GN=DCP2 PE=1 SV=3	32.9859	moderate
Q5JS37	NHL repeat-containing protein 3 OS=Homo sapiens OX=9606 GN=NHLRC3 PE=2 SV=1	32.986	moderate
Q9NV96	Cell cycle control protein 50A OS=Homo sapiens OX=9606 GN=TMEM30A PE=1 SV=1	32.9932	moderate
O43290	U4/U6.U5 tri-snRNP-associated protein 1 OS=Homo sapiens OX=9606 GN=SART1 PE=1 SV=1	32.9967	moderate
Q13574	Diacylglycerol kinase zeta OS=Homo sapiens OX=9606 GN=DGKZ PE=1 SV=4	33.0138	moderate
Q05084	Islet cell autoantigen 1 OS=Homo sapiens OX=9606 GN=ICA1 PE=1 SV=2	33.0632	moderate
Q9P013	Spliceosome-associated protein CWC15 homolog OS=Homo sapiens OX=9606 GN=CWC15 PE=1 SV=2	33.0698	moderate
Q00722	1-phosphatidylinositol 4,5-bisphosphate phosphodiesterase beta-2 OS=Homo sapiens OX=9606 GN=PLCB2 PE=1 SV=2	33.0731	moderate
Q9Y4Z0	U6 snRNA-associated Sm-like protein LSm4 OS=Homo sapiens OX=9606 GN=LSM4 PE=1 SV=1	33.0737	moderate
Q96CB9	5-methylcytosine rRNA methyltransferase NSUN4 OS=Homo sapiens OX=9606 GN=NSUN4 PE=1 SV=2	33.0902	moderate
Q13129	Zinc finger protein Rlf OS=Homo sapiens OX=9606 GN=RLF PE=1 SV=2	33.1043	moderate
O95544	NAD kinase OS=Homo sapiens OX=9606 GN=NADK PE=1 SV=1	33.1293	moderate
Q96CW6	Probable RNA polymerase II nuclear localization protein SLC7A6OS OS=Homo sapiens OX=9606 GN=SLC7A6OS PE=1 SV=2	33.1489	moderate
P32321	Deoxycytidylate deaminase OS=Homo sapiens OX=9606 GN=DCTD PE=1 SV=2	33.1489	moderate
Q9H1J7	Protein Wnt-5b OS=Homo sapiens OX=9606 GN=WNT5B PE=2 SV=2	33.1613	moderate
Q86VQ1	Glucocorticoid-induced transcript 1 protein OS=Homo sapiens OX=9606 GN=GLCCI1 PE=1 SV=1	33.1665	moderate
Q8WTS6	Histone-lysine N-methyltransferase SETD7 OS=Homo sapiens OX=9606 GN=SETD7 PE=1 SV=1	33.1677	moderate
Q14320	Protein FAM50A OS=Homo sapiens OX=9606 GN=FAM50A PE=1 SV=2	33.1811	moderate
Q99439	Calponin-2 OS=Homo sapiens OX=9606 GN=CNN2 PE=1 SV=4	33.1864	moderate
Q96JH7	Deubiquitinating protein VCPIP1 OS=Homo sapiens OX=9606 GN=VCPIP1 PE=1 SV=2	33.1972	moderate
Q6ZSZ5	Rho guanine nucleotide exchange factor 18 OS=Homo sapiens OX=9606 GN=ARHGEF18 PE=1 SV=4	33.198	moderate
O95273	Cyclin-D1-binding protein 1 OS=Homo sapiens OX=9606 GN=CCNDBP1 PE=1 SV=2	33.2253	moderate
Q96RN5	Mediator of RNA polymerase II transcription subunit 15 OS=Homo sapiens OX=9606 GN=MED15 PE=1 SV=2	33.2269	moderate
O14933	Ubiquitin/ISG15-conjugating enzyme E2 L6 OS=Homo sapiens OX=9606 GN=UBE2L6 PE=1 SV=4	33.2997	moderate
Q7Z3C6	Autophagy-related protein 9A OS=Homo sapiens OX=9606 GN=ATG9A PE=1 SV=3	33.3111	moderate
Q7LC44	Activity-regulated cytoskeleton-associated protein OS=Homo sapiens OX=9606 GN=ARC PE=1 SV=1	33.3164	moderate
O94822	E3 ubiquitin-protein ligase listerin OS=Homo sapiens OX=9606 GN=LTN1 PE=1 SV=6	33.3218	moderate
Q8TEU7	Rap guanine nucleotide exchange factor 6 OS=Homo sapiens OX=9606 GN=RAPGEF6 PE=1 SV=2	33.3222	moderate
Q86Y07	Serine/threonine-protein kinase VRK2 OS=Homo sapiens OX=9606 GN=VRK2 PE=1 SV=3	33.3305	moderate
Q9UM00	Calcium load-activated calcium channel OS=Homo sapiens OX=9606 GN=TMCO1 PE=1 SV=2	33.3446	moderate
Q9BT22	Chitobiosyldiphosphodolichol beta-mannosyltransferase OS=Homo sapiens OX=9606 GN=ALG1 PE=1 SV=2	33.345	moderate
Q9Y376	Calcium-binding protein 39 OS=Homo sapiens OX=9606 GN=CAB39 PE=1 SV=1	33.3462	moderate
Q9H9B1	Histone-lysine N-methyltransferase EHMT1 OS=Homo sapiens OX=9606 GN=EHMT1 PE=1 SV=4	33.3688	moderate
Q96F86	Enhancer of mRNA-decapping protein 3 OS=Homo sapiens OX=9606 GN=EDC3 PE=1 SV=1	33.3886	moderate
Q8N490	Probable hydrolase PNKD OS=Homo sapiens OX=9606 GN=PNKD PE=1 SV=2	33.4064	moderate
P05091	Aldehyde dehydrogenase, mitochondrial OS=Homo sapiens OX=9606 GN=ALDH2 PE=1 SV=2	33.417	moderate
Q96ST2	Protein IWS1 homolog OS=Homo sapiens OX=9606 GN=IWS1 PE=1 SV=2	33.4408	moderate
Q9H4A3	Serine/threonine-protein kinase WNK1 OS=Homo sapiens OX=9606 GN=WNK1 PE=1 SV=2	33.4862	moderate
P78362	SRSF protein kinase 2 OS=Homo sapiens OX=9606 GN=SRPK2 PE=1 SV=3	33.5065	moderate
Q9NVK5	FGFR1 oncogene partner 2 OS=Homo sapiens OX=9606 GN=FGFR1OP2 PE=1 SV=1	33.5156	moderate
O75152	Zinc finger CCCH domain-containing protein 11A OS=Homo sapiens OX=9606 GN=ZC3H11A PE=1 SV=3	33.5328	moderate
Q96A00	Protein phosphatase 1 regulatory subunit 14A OS=Homo sapiens OX=9606 GN=PPP1R14A PE=1 SV=1	33.5342	moderate
Q6ZU35	Capping protein-inhibiting regulator of actin dynamics OS=Homo sapiens OX=9606 GN=CRACD PE=1 SV=3	33.5493	moderate
O95239	Chromosome-associated kinesin KIF4A OS=Homo sapiens OX=9606 GN=KIF4A PE=1 SV=3	33.562	moderate
Q5VSL9	Striatin-interacting protein 1 OS=Homo sapiens OX=9606 GN=STRIP1 PE=1 SV=1	33.5743	moderate
O14874	[3-methyl-2-oxobutanoate dehydrogenase [lipoamide]] kinase, mitochondrial OS=Homo sapiens OX=9606 GN=BCKDK PE=1 SV=2	33.5746	moderate
Q9Y282	Endoplasmic reticulum-Golgi intermediate compartment protein 3 OS=Homo sapiens OX=9606 GN=ERGIC3 PE=1 SV=1	33.6017	moderate
Q10471	Polypeptide N-acetylgalactosaminyltransferase 2 OS=Homo sapiens OX=9606 GN=GALNT2 PE=1 SV=1	33.6172	moderate
P31995	Low affinity immunoglobulin gamma Fc region receptor II-c OS=Homo sapiens OX=9606 GN=FCGR2C PE=1 SV=1	33.6264	moderate
Q7L5Y9	E3 ubiquitin-protein transferase MAEA OS=Homo sapiens OX=9606 GN=MAEA PE=1 SV=1	33.6411	moderate
Q92835	Phosphatidylinositol 3,4,5-trisphosphate 5-phosphatase 1 OS=Homo sapiens OX=9606 GN=INPP5D PE=1 SV=2	33.6479	moderate
O75347	Tubulin-specific chaperone A OS=Homo sapiens OX=9606 GN=TBCA PE=1 SV=3	33.6552	moderate
Q8IWB9	Testis-expressed protein 2 OS=Homo sapiens OX=9606 GN=TEX2 PE=1 SV=2	33.6629	moderate
Q96SB4	SRSF protein kinase 1 OS=Homo sapiens OX=9606 GN=SRPK1 PE=1 SV=2	33.6638	moderate
Q96SI9	Spermatid perinuclear RNA-binding protein OS=Homo sapiens OX=9606 GN=STRBP PE=1 SV=1	33.6687	moderate
Q13188	Serine/threonine-protein kinase 3 OS=Homo sapiens OX=9606 GN=STK3 PE=1 SV=2	33.6722	moderate
Q9UH17	DNA dC->dU-editing enzyme APOBEC-3B OS=Homo sapiens OX=9606 GN=APOBEC3B PE=1 SV=1	33.673	moderate
Q5W111	SPRY domain-containing protein 7 OS=Homo sapiens OX=9606 GN=SPRYD7 PE=1 SV=2	33.6901	moderate
Q9BWH2	FUN14 domain-containing protein 2 OS=Homo sapiens OX=9606 GN=FUNDC2 PE=1 SV=2	33.6919	moderate
Q9Y6J9	TAF6-like RNA polymerase II p300/CBP-associated factor-associated factor 65 kDa subunit 6L OS=Homo sapiens OX=9606 GN=TAF6L PE=1 SV=1	33.7146	moderate
P13995	Bifunctional methylenetetrahydrofolate dehydrogenase/cyclohydrolase, mitochondrial OS=Homo sapiens OX=9606 GN=MTHFD2 PE=1 SV=2	33.7315	moderate
Q9ULI0	ATPase family AAA domain-containing protein 2B OS=Homo sapiens OX=9606 GN=ATAD2B PE=1 SV=3	33.7598	moderate
Q16512	Serine/threonine-protein kinase N1 OS=Homo sapiens OX=9606 GN=PKN1 PE=1 SV=2	33.7781	moderate
Q5VV42	Threonylcarbamoyladenosine tRNA methylthiotransferase OS=Homo sapiens OX=9606 GN=CDKAL1 PE=1 SV=1	33.7869	moderate
O14737	Programmed cell death protein 5 OS=Homo sapiens OX=9606 GN=PDCD5 PE=1 SV=3	33.7949	moderate
Q13496	Myotubularin OS=Homo sapiens OX=9606 GN=MTM1 PE=1 SV=2	33.809	moderate
Q9UBU6	Protein FAM8A1 OS=Homo sapiens OX=9606 GN=FAM8A1 PE=1 SV=1	33.8147	moderate
Q96T23	Remodeling and spacing factor 1 OS=Homo sapiens OX=9606 GN=RSF1 PE=1 SV=2	33.8505	moderate
O43427	Acidic fibroblast growth factor intracellular-binding protein OS=Homo sapiens OX=9606 GN=FIBP PE=1 SV=3	33.8551	moderate
O94776	Metastasis-associated protein MTA2 OS=Homo sapiens OX=9606 GN=MTA2 PE=1 SV=1	33.8556	moderate
Q13619	Cullin-4A OS=Homo sapiens OX=9606 GN=CUL4A PE=1 SV=3	33.858	moderate
O14579	Coatomer subunit epsilon OS=Homo sapiens OX=9606 GN=COPE PE=1 SV=3	33.8761	moderate
Q6P1N0	Coiled-coil and C2 domain-containing protein 1A OS=Homo sapiens OX=9606 GN=CC2D1A PE=1 SV=1	33.8805	moderate
Q9GZP8	Immortalization up-regulated protein OS=Homo sapiens OX=9606 GN=IMUP PE=1 SV=1	33.8972	moderate
P51114	Fragile X mental retardation syndrome-related protein 1 OS=Homo sapiens OX=9606 GN=FXR1 PE=1 SV=3	33.906	moderate
Q684P5	Rap1 GTPase-activating protein 2 OS=Homo sapiens OX=9606 GN=RAP1GAP2 PE=1 SV=2	33.9134	moderate
P54105	Methylosome subunit pICln OS=Homo sapiens OX=9606 GN=CLNS1A PE=1 SV=1	33.9324	moderate
Q9Y3C1	Nucleolar protein 16 OS=Homo sapiens OX=9606 GN=NOP16 PE=1 SV=2	33.9355	moderate
P99999	Cytochrome c OS=Homo sapiens OX=9606 GN=CYCS PE=1 SV=2	33.9447	moderate
O95639	Cleavage and polyadenylation specificity factor subunit 4 OS=Homo sapiens OX=9606 GN=CPSF4 PE=1 SV=1	33.9478	moderate
Q9C0D5	Protein TANC1 OS=Homo sapiens OX=9606 GN=TANC1 PE=1 SV=3	33.954	moderate
P41091	Eukaryotic translation initiation factor 2 subunit 3 OS=Homo sapiens OX=9606 GN=EIF2S3 PE=1 SV=3	33.9771	moderate
Q9Y4E5	E3 SUMO-protein ligase ZNF451 OS=Homo sapiens OX=9606 GN=ZNF451 PE=1 SV=2	33.9873	moderate
Q6Y7W6	GRB10-interacting GYF protein 2 OS=Homo sapiens OX=9606 GN=GIGYF2 PE=1 SV=1	33.9942	moderate
P55036	26S proteasome non-ATPase regulatory subunit 4 OS=Homo sapiens OX=9606 GN=PSMD4 PE=1 SV=1	34.0004	moderate
Q8WWY3	U4/U6 small nuclear ribonucleoprotein Prp31 OS=Homo sapiens OX=9606 GN=PRPF31 PE=1 SV=2	34.0106	moderate
Q6PKG0	La-related protein 1 OS=Homo sapiens OX=9606 GN=LARP1 PE=1 SV=2	34.0229	moderate
P61026	Ras-related protein Rab-10 OS=Homo sapiens OX=9606 GN=RAB10 PE=1 SV=1	34.0338	moderate
Q9Y294	Histone chaperone ASF1A OS=Homo sapiens OX=9606 GN=ASF1A PE=1 SV=1	34.0466	moderate
Q14181	DNA polymerase alpha subunit B OS=Homo sapiens OX=9606 GN=POLA2 PE=1 SV=2	34.0518	moderate
P33908	Mannosyl-oligosaccharide 1,2-alpha-mannosidase IA OS=Homo sapiens OX=9606 GN=MAN1A1 PE=1 SV=3	34.059	moderate
Q9BYJ9	YTH domain-containing family protein 1 OS=Homo sapiens OX=9606 GN=YTHDF1 PE=1 SV=1	34.0646	moderate
O00488	Zinc finger protein 593 OS=Homo sapiens OX=9606 GN=ZNF593 PE=1 SV=2	34.0675	moderate
Q9H2D6	TRIO and F-actin-binding protein OS=Homo sapiens OX=9606 GN=TRIOBP PE=1 SV=3	34.0695	moderate
Q7Z569	BRCA1-associated protein OS=Homo sapiens OX=9606 GN=BRAP PE=1 SV=2	34.1087	moderate
O60315	Zinc finger E-box-binding homeobox 2 OS=Homo sapiens OX=9606 GN=ZEB2 PE=1 SV=1	34.1179	moderate
Q6UXH1	Protein disulfide isomerase CRELD2 OS=Homo sapiens OX=9606 GN=CRELD2 PE=1 SV=1	34.1179	moderate
Q8NHH9	Atlastin-2 OS=Homo sapiens OX=9606 GN=ATL2 PE=1 SV=2	34.1299	moderate
P23497	Nuclear autoantigen Sp-100 OS=Homo sapiens OX=9606 GN=SP100 PE=1 SV=3	34.139	moderate
Q16718	NADH dehydrogenase [ubiquinone] 1 alpha subcomplex subunit 5 OS=Homo sapiens OX=9606 GN=NDUFA5 PE=1 SV=3	34.1629	moderate
Q15691	Microtubule-associated protein RP/EB family member 1 OS=Homo sapiens OX=9606 GN=MAPRE1 PE=1 SV=3	34.1672	moderate
Q7Z6V5	tRNA-specific adenosine deaminase 2 OS=Homo sapiens OX=9606 GN=ADAT2 PE=1 SV=1	34.1698	moderate
Q96TA1	Protein Niban 2 OS=Homo sapiens OX=9606 GN=NIBAN2 PE=1 SV=3	34.2016	moderate
Q8IYS2	Uncharacterized protein KIAA2013 OS=Homo sapiens OX=9606 GN=KIAA2013 PE=1 SV=1	34.219	moderate
Q7Z5K2	Wings apart-like protein homolog OS=Homo sapiens OX=9606 GN=WAPL PE=1 SV=1	34.2237	moderate
P55039	Developmentally-regulated GTP-binding protein 2 OS=Homo sapiens OX=9606 GN=DRG2 PE=1 SV=1	34.2499	moderate
Q14149	MORC family CW-type zinc finger protein 3 OS=Homo sapiens OX=9606 GN=MORC3 PE=1 SV=3	34.2548	moderate
Q9BXW9	Fanconi anemia group D2 protein OS=Homo sapiens OX=9606 GN=FANCD2 PE=1 SV=2	34.2656	moderate
Q76FK4	Nucleolar protein 8 OS=Homo sapiens OX=9606 GN=NOL8 PE=1 SV=1	34.2663	moderate
Q9BVC5	Ashwin OS=Homo sapiens OX=9606 GN=C2orf49 PE=1 SV=1	34.2733	moderate
Q9UKZ1	CCR4-NOT transcription complex subunit 11 OS=Homo sapiens OX=9606 GN=CNOT11 PE=1 SV=1	34.2848	moderate
Q15022	Polycomb protein SUZ12 OS=Homo sapiens OX=9606 GN=SUZ12 PE=1 SV=3	34.2912	moderate
Q92900	Regulator of nonsense transcripts 1 OS=Homo sapiens OX=9606 GN=UPF1 PE=1 SV=2	34.303	moderate
P01266	Thyroglobulin OS=Homo sapiens OX=9606 GN=TG PE=1 SV=5	34.3046	moderate
Q9UNK0	Syntaxin-8 OS=Homo sapiens OX=9606 GN=STX8 PE=1 SV=2	34.3075	moderate
Q8WUM4	Programmed cell death 6-interacting protein OS=Homo sapiens OX=9606 GN=PDCD6IP PE=1 SV=1	34.3105	moderate
O43676	NADH dehydrogenase [ubiquinone] 1 beta subcomplex subunit 3 OS=Homo sapiens OX=9606 GN=NDUFB3 PE=1 SV=3	34.3401	moderate
Q15836	Vesicle-associated membrane protein 3 OS=Homo sapiens OX=9606 GN=VAMP3 PE=1 SV=3	34.3424	moderate
P27348	14-3-3 protein theta OS=Homo sapiens OX=9606 GN=YWHAQ PE=1 SV=1	34.3474	moderate
Q7Z4H7	HAUS augmin-like complex subunit 6 OS=Homo sapiens OX=9606 GN=HAUS6 PE=1 SV=2	34.349	moderate
Q9H7C9	Mth938 domain-containing protein OS=Homo sapiens OX=9606 GN=AAMDC PE=1 SV=1	34.3626	moderate
Q15649	Zinc finger HIT domain-containing protein 3 OS=Homo sapiens OX=9606 GN=ZNHIT3 PE=1 SV=2	34.3849	moderate
Q9UBW5	Bridging integrator 2 OS=Homo sapiens OX=9606 GN=BIN2 PE=1 SV=3	34.394	moderate
P07602	Prosaposin OS=Homo sapiens OX=9606 GN=PSAP PE=1 SV=2	34.4075	moderate
P19174	1-phosphatidylinositol 4,5-bisphosphate phosphodiesterase gamma-1 OS=Homo sapiens OX=9606 GN=PLCG1 PE=1 SV=1	34.4174	moderate
P30405	Peptidyl-prolyl cis-trans isomerase F, mitochondrial OS=Homo sapiens OX=9606 GN=PPIF PE=1 SV=1	34.4256	moderate
Q8NF37	Lysophosphatidylcholine acyltransferase 1 OS=Homo sapiens OX=9606 GN=LPCAT1 PE=1 SV=2	34.4462	moderate
P61244	Protein max OS=Homo sapiens OX=9606 GN=MAX PE=1 SV=1	34.4474	moderate
P61020	Ras-related protein Rab-5B OS=Homo sapiens OX=9606 GN=RAB5B PE=1 SV=1	34.4677	moderate
Q8IU81	Interferon regulatory factor 2-binding protein 1 OS=Homo sapiens OX=9606 GN=IRF2BP1 PE=1 SV=1	34.4682	moderate
P48378	DNA-binding protein RFX2 OS=Homo sapiens OX=9606 GN=RFX2 PE=1 SV=2	34.4724	moderate
Q5TA45	Integrator complex subunit 11 OS=Homo sapiens OX=9606 GN=INTS11 PE=1 SV=2	34.4733	moderate
O96017	Serine/threonine-protein kinase Chk2 OS=Homo sapiens OX=9606 GN=CHEK2 PE=1 SV=1	34.4748	moderate
Q13542	Eukaryotic translation initiation factor 4E-binding protein 2 OS=Homo sapiens OX=9606 GN=EIF4EBP2 PE=1 SV=1	34.4788	moderate
Q8NCE2	Myotubularin-related protein 14 OS=Homo sapiens OX=9606 GN=MTMR14 PE=1 SV=2	34.4913	moderate
Q6NYC8	Phostensin OS=Homo sapiens OX=9606 GN=PPP1R18 PE=1 SV=1	34.5077	moderate
Q15047	Histone-lysine N-methyltransferase SETDB1 OS=Homo sapiens OX=9606 GN=SETDB1 PE=1 SV=1	34.5104	moderate
O94913	Pre-mRNA cleavage complex 2 protein Pcf11 OS=Homo sapiens OX=9606 GN=PCF11 PE=1 SV=3	34.5273	moderate
Q9H7B2	Ribosome production factor 2 homolog OS=Homo sapiens OX=9606 GN=RPF2 PE=1 SV=2	34.5291	moderate
Q8N3X1	Formin-binding protein 4 OS=Homo sapiens OX=9606 GN=FNBP4 PE=1 SV=3	34.5488	moderate
P82673	28S ribosomal protein S35, mitochondrial OS=Homo sapiens OX=9606 GN=MRPS35 PE=1 SV=1	34.5575	moderate
Q9Y5K8	V-type proton ATPase subunit D OS=Homo sapiens OX=9606 GN=ATP6V1D PE=1 SV=1	34.5689	moderate
Q8ND24	RING finger protein 214 OS=Homo sapiens OX=9606 GN=RNF214 PE=1 SV=2	34.5697	moderate
P78318	Immunoglobulin-binding protein 1 OS=Homo sapiens OX=9606 GN=IGBP1 PE=1 SV=1	34.5805	moderate
Q8WUW1	Protein BRICK1 OS=Homo sapiens OX=9606 GN=BRK1 PE=1 SV=1	34.5981	moderate
Q08379	Golgin subfamily A member 2 OS=Homo sapiens OX=9606 GN=GOLGA2 PE=1 SV=3	34.6356	moderate
Q8IUR0	Trafficking protein particle complex subunit 5 OS=Homo sapiens OX=9606 GN=TRAPPC5 PE=1 SV=1	34.6452	moderate
O43847	Nardilysin OS=Homo sapiens OX=9606 GN=NRDC PE=1 SV=3	34.6688	moderate
P31321	cAMP-dependent protein kinase type I-beta regulatory subunit OS=Homo sapiens OX=9606 GN=PRKAR1B PE=1 SV=4	34.6733	moderate
Q9UQE7	Structural maintenance of chromosomes protein 3 OS=Homo sapiens OX=9606 GN=SMC3 PE=1 SV=2	34.6886	moderate
Q9H0U4	Ras-related protein Rab-1B OS=Homo sapiens OX=9606 GN=RAB1B PE=1 SV=1	34.6912	moderate
Q9NZN5	Rho guanine nucleotide exchange factor 12 OS=Homo sapiens OX=9606 GN=ARHGEF12 PE=1 SV=1	34.7011	moderate
Q96CT7	Coiled-coil domain-containing protein 124 OS=Homo sapiens OX=9606 GN=CCDC124 PE=1 SV=1	34.7144	moderate
Q99496	E3 ubiquitin-protein ligase RING2 OS=Homo sapiens OX=9606 GN=RNF2 PE=1 SV=1	34.7259	moderate
P54709	Sodium/potassium-transporting ATPase subunit beta-3 OS=Homo sapiens OX=9606 GN=ATP1B3 PE=1 SV=1	34.7469	moderate
Q0VDG4	Secernin-3 OS=Homo sapiens OX=9606 GN=SCRN3 PE=1 SV=1	34.7502	moderate
Q96SL4	Glutathione peroxidase 7 OS=Homo sapiens OX=9606 GN=GPX7 PE=1 SV=1	34.7593	moderate
Q15363	Transmembrane emp24 domain-containing protein 2 OS=Homo sapiens OX=9606 GN=TMED2 PE=1 SV=1	34.7973	moderate
Q8IY95	Transmembrane protein 192 OS=Homo sapiens OX=9606 GN=TMEM192 PE=1 SV=1	34.8263	moderate
O00469	Procollagen-lysine,2-oxoglutarate 5-dioxygenase 2 OS=Homo sapiens OX=9606 GN=PLOD2 PE=1 SV=2	34.8265	moderate
P04899	Guanine nucleotide-binding protein G(i) subunit alpha-2 OS=Homo sapiens OX=9606 GN=GNAI2 PE=1 SV=3	34.8653	moderate
Q96EK5	KIF-binding protein OS=Homo sapiens OX=9606 GN=KIFBP PE=1 SV=1	34.8893	moderate
Q96EP1	E3 ubiquitin-protein ligase CHFR OS=Homo sapiens OX=9606 GN=CHFR PE=1 SV=2	34.8896	moderate
P0DP25	Calmodulin-3 OS=Homo sapiens OX=9606 GN=CALM3 PE=1 SV=1	34.8949	moderate
P57764	Gasdermin-D OS=Homo sapiens OX=9606 GN=GSDMD PE=1 SV=1	34.9244	moderate
Q9UDY2	Tight junction protein ZO-2 OS=Homo sapiens OX=9606 GN=TJP2 PE=1 SV=2	34.9364	moderate
Q5T011	KICSTOR complex protein SZT2 OS=Homo sapiens OX=9606 GN=SZT2 PE=1 SV=3	34.9407	moderate
Q8WWZ8	Oncoprotein-induced transcript 3 protein OS=Homo sapiens OX=9606 GN=OIT3 PE=1 SV=2	34.9447	moderate
Q9NR31	GTP-binding protein SAR1a OS=Homo sapiens OX=9606 GN=SAR1A PE=1 SV=1	34.962	moderate
Q14118	Dystroglycan OS=Homo sapiens OX=9606 GN=DAG1 PE=1 SV=2	34.9625	moderate
A8MW92	PHD finger protein 20-like protein 1 OS=Homo sapiens OX=9606 GN=PHF20L1 PE=1 SV=2	34.9768	moderate
Q99442	Translocation protein SEC62 OS=Homo sapiens OX=9606 GN=SEC62 PE=1 SV=1	34.9772	moderate
O43765	Small glutamine-rich tetratricopeptide repeat-containing protein alpha OS=Homo sapiens OX=9606 GN=SGTA PE=1 SV=1	34.9871	moderate
Q9P2I0	Cleavage and polyadenylation specificity factor subunit 2 OS=Homo sapiens OX=9606 GN=CPSF2 PE=1 SV=2	34.9933	moderate
P39880	Homeobox protein cut-like 1 OS=Homo sapiens OX=9606 GN=CUX1 PE=1 SV=3	34.9997	moderate
Q9UGU5	HMG domain-containing protein 4 OS=Homo sapiens OX=9606 GN=HMGXB4 PE=1 SV=2	35.0274	moderate
Q9P0W2	SWI/SNF-related matrix-associated actin-dependent regulator of chromatin subfamily E member 1-related OS=Homo sapiens OX=9606 GN=HMG20B PE=1 SV=1	35.0362	moderate
Q86V21	Acetoacetyl-CoA synthetase OS=Homo sapiens OX=9606 GN=AACS PE=1 SV=1	35.0466	moderate
Q9BRX8	Peroxiredoxin-like 2A OS=Homo sapiens OX=9606 GN=PRXL2A PE=1 SV=3	35.0473	moderate
P08195	4F2 cell-surface antigen heavy chain OS=Homo sapiens OX=9606 GN=SLC3A2 PE=1 SV=3	35.0738	moderate
Q9UEW8	STE20/SPS1-related proline-alanine-rich protein kinase OS=Homo sapiens OX=9606 GN=STK39 PE=1 SV=3	35.0977	moderate
P36954	DNA-directed RNA polymerase II subunit RPB9 OS=Homo sapiens OX=9606 GN=POLR2I PE=1 SV=1	35.118	moderate
C9J7I0	UBAP1-MVB12-associated (UMA)-domain containing protein 1 OS=Homo sapiens OX=9606 GN=UMAD1 PE=1 SV=2	35.122	moderate
Q09472	Histone acetyltransferase p300 OS=Homo sapiens OX=9606 GN=EP300 PE=1 SV=2	35.1246	moderate
Q13501	Sequestosome-1 OS=Homo sapiens OX=9606 GN=SQSTM1 PE=1 SV=1	35.1536	moderate
Q9P2D3	HEAT repeat-containing protein 5B OS=Homo sapiens OX=9606 GN=HEATR5B PE=1 SV=2	35.1551	moderate
P16402	Histone H1.3 OS=Homo sapiens OX=9606 GN=H1-3 PE=1 SV=2	35.1619	moderate
Q9UNX4	WD repeat-containing protein 3 OS=Homo sapiens OX=9606 GN=WDR3 PE=1 SV=1	35.165	moderate
P61764	Syntaxin-binding protein 1 OS=Homo sapiens OX=9606 GN=STXBP1 PE=1 SV=1	35.1907	moderate
P63241	Eukaryotic translation initiation factor 5A-1 OS=Homo sapiens OX=9606 GN=EIF5A PE=1 SV=2	35.2097	moderate
Q8IWJ2	GRIP and coiled-coil domain-containing protein 2 OS=Homo sapiens OX=9606 GN=GCC2 PE=1 SV=4	35.2102	moderate
P61019	Ras-related protein Rab-2A OS=Homo sapiens OX=9606 GN=RAB2A PE=1 SV=1	35.2198	moderate
Q9UFW8	CGG triplet repeat-binding protein 1 OS=Homo sapiens OX=9606 GN=CGGBP1 PE=1 SV=2	35.2287	moderate
P18858	DNA ligase 1 OS=Homo sapiens OX=9606 GN=LIG1 PE=1 SV=1	35.2408	moderate
Q99471	Prefoldin subunit 5 OS=Homo sapiens OX=9606 GN=PFDN5 PE=1 SV=2	35.2486	moderate
Q96SN8	CDK5 regulatory subunit-associated protein 2 OS=Homo sapiens OX=9606 GN=CDK5RAP2 PE=1 SV=5	35.2501	moderate
Q9BYC5	Alpha-(1,6)-fucosyltransferase OS=Homo sapiens OX=9606 GN=FUT8 PE=1 SV=2	35.2529	moderate
Q9Y696	Chloride intracellular channel protein 4 OS=Homo sapiens OX=9606 GN=CLIC4 PE=1 SV=4	35.2651	moderate
O00287	Regulatory factor X-associated protein OS=Homo sapiens OX=9606 GN=RFXAP PE=1 SV=1	35.274	moderate
Q8TCG1	Protein CIP2A OS=Homo sapiens OX=9606 GN=CIP2A PE=1 SV=2	35.2847	moderate
Q15208	Serine/threonine-protein kinase 38 OS=Homo sapiens OX=9606 GN=STK38 PE=1 SV=1	35.2886	moderate
Q8WWQ0	PH-interacting protein OS=Homo sapiens OX=9606 GN=PHIP PE=1 SV=2	35.2946	moderate
O94925	Glutaminase kidney isoform, mitochondrial OS=Homo sapiens OX=9606 GN=GLS PE=1 SV=1	35.2994	moderate
Q15438	Cytohesin-1 OS=Homo sapiens OX=9606 GN=CYTH1 PE=1 SV=1	35.3091	moderate
Q96DF8	Splicing factor ESS-2 homolog OS=Homo sapiens OX=9606 GN=ESS2 PE=1 SV=1	35.3111	moderate
Q96RP9	Elongation factor G, mitochondrial OS=Homo sapiens OX=9606 GN=GFM1 PE=1 SV=2	35.3114	moderate
O43299	AP-5 complex subunit zeta-1 OS=Homo sapiens OX=9606 GN=AP5Z1 PE=1 SV=2	35.3366	moderate
Q92576	PHD finger protein 3 OS=Homo sapiens OX=9606 GN=PHF3 PE=1 SV=3	35.3392	moderate
Q8ND04	Protein SMG8 OS=Homo sapiens OX=9606 GN=SMG8 PE=1 SV=1	35.3466	moderate
O60502	Protein O-GlcNAcase OS=Homo sapiens OX=9606 GN=OGA PE=1 SV=2	35.3539	moderate
Q9HBI1	Beta-parvin OS=Homo sapiens OX=9606 GN=PARVB PE=1 SV=1	35.3694	moderate
Q9UKY7	Protein CDV3 homolog OS=Homo sapiens OX=9606 GN=CDV3 PE=1 SV=1	35.3717	moderate
Q14161	ARF GTPase-activating protein GIT2 OS=Homo sapiens OX=9606 GN=GIT2 PE=1 SV=2	35.3896	moderate
Q9H2P0	Activity-dependent neuroprotector homeobox protein OS=Homo sapiens OX=9606 GN=ADNP PE=1 SV=1	35.3915	moderate
P23284	Peptidyl-prolyl cis-trans isomerase B OS=Homo sapiens OX=9606 GN=PPIB PE=1 SV=2	35.3988	moderate
Q96RU3	Formin-binding protein 1 OS=Homo sapiens OX=9606 GN=FNBP1 PE=1 SV=2	35.4123	moderate
Q9Y4E6	WD repeat-containing protein 7 OS=Homo sapiens OX=9606 GN=WDR7 PE=1 SV=2	35.4173	moderate
Q9UPN6	SR-related and CTD-associated factor 8 OS=Homo sapiens OX=9606 GN=SCAF8 PE=1 SV=1	35.4479	moderate
Q9Y237	Peptidyl-prolyl cis-trans isomerase NIMA-interacting 4 OS=Homo sapiens OX=9606 GN=PIN4 PE=1 SV=1	35.4625	moderate
Q15459	Splicing factor 3A subunit 1 OS=Homo sapiens OX=9606 GN=SF3A1 PE=1 SV=1	35.4814	moderate
Q9UJX4	Anaphase-promoting complex subunit 5 OS=Homo sapiens OX=9606 GN=ANAPC5 PE=1 SV=2	35.4998	moderate
O75208	Ubiquinone biosynthesis protein COQ9, mitochondrial OS=Homo sapiens OX=9606 GN=COQ9 PE=1 SV=1	35.5167	moderate
O95295	SNARE-associated protein Snapin OS=Homo sapiens OX=9606 GN=SNAPIN PE=1 SV=1	35.5277	moderate
P35226	Polycomb complex protein BMI-1 OS=Homo sapiens OX=9606 GN=BMI1 PE=1 SV=2	35.5577	moderate
Q08722	Leukocyte surface antigen CD47 OS=Homo sapiens OX=9606 GN=CD47 PE=1 SV=1	35.577	moderate
Q9H477	Ribokinase OS=Homo sapiens OX=9606 GN=RBKS PE=1 SV=1	35.6057	moderate
Q9NVA2	Septin-11 OS=Homo sapiens OX=9606 GN=SEPTIN11 PE=1 SV=3	35.6078	moderate
Q9P0M9	39S ribosomal protein L27, mitochondrial OS=Homo sapiens OX=9606 GN=MRPL27 PE=1 SV=1	35.6339	moderate
Q9UHD2	Serine/threonine-protein kinase TBK1 OS=Homo sapiens OX=9606 GN=TBK1 PE=1 SV=1	35.6339	moderate
Q5T0D9	Tumor protein p63-regulated gene 1-like protein OS=Homo sapiens OX=9606 GN=TPRG1L PE=1 SV=1	35.6412	moderate
P78316	Nucleolar protein 14 OS=Homo sapiens OX=9606 GN=NOP14 PE=1 SV=3	35.6603	moderate
O15013	Rho guanine nucleotide exchange factor 10 OS=Homo sapiens OX=9606 GN=ARHGEF10 PE=1 SV=4	35.6647	moderate
Q01831	DNA repair protein complementing XP-C cells OS=Homo sapiens OX=9606 GN=XPC PE=1 SV=4	35.6675	moderate
Q9BYN8	28S ribosomal protein S26, mitochondrial OS=Homo sapiens OX=9606 GN=MRPS26 PE=1 SV=1	35.6723	moderate
Q13573	SNW domain-containing protein 1 OS=Homo sapiens OX=9606 GN=SNW1 PE=1 SV=1	35.6764	moderate
Q7LDG7	RAS guanyl-releasing protein 2 OS=Homo sapiens OX=9606 GN=RASGRP2 PE=1 SV=1	35.6764	moderate
O00186	Syntaxin-binding protein 3 OS=Homo sapiens OX=9606 GN=STXBP3 PE=1 SV=2	35.6842	moderate
O75937	DnaJ homolog subfamily C member 8 OS=Homo sapiens OX=9606 GN=DNAJC8 PE=1 SV=2	35.695	moderate
Q92541	RNA polymerase-associated protein RTF1 homolog OS=Homo sapiens OX=9606 GN=RTF1 PE=1 SV=4	35.7062	moderate
P62987	Ubiquitin-60S ribosomal protein L40 OS=Homo sapiens OX=9606 GN=UBA52 PE=1 SV=2	35.7139	moderate
Q9NUL5	Shiftless antiviral inhibitor of ribosomal frameshifting protein OS=Homo sapiens OX=9606 GN=SHFL PE=1 SV=2	35.729	moderate
Q9H257	Caspase recruitment domain-containing protein 9 OS=Homo sapiens OX=9606 GN=CARD9 PE=1 SV=2	35.7317	moderate
Q96JM7	Lethal(3)malignant brain tumor-like protein 3 OS=Homo sapiens OX=9606 GN=L3MBTL3 PE=1 SV=2	35.7331	moderate
O14558	Heat shock protein beta-6 OS=Homo sapiens OX=9606 GN=HSPB6 PE=1 SV=2	35.7394	moderate
Q13616	Cullin-1 OS=Homo sapiens OX=9606 GN=CUL1 PE=1 SV=2	35.7418	moderate
P52566	Rho GDP-dissociation inhibitor 2 OS=Homo sapiens OX=9606 GN=ARHGDIB PE=1 SV=3	35.7544	moderate
Q9H7N4	Splicing factor, arginine/serine-rich 19 OS=Homo sapiens OX=9606 GN=SCAF1 PE=1 SV=3	35.7576	moderate
Q9P0L0	Vesicle-associated membrane protein-associated protein A OS=Homo sapiens OX=9606 GN=VAPA PE=1 SV=3	35.7808	moderate
Q13510	Acid ceramidase OS=Homo sapiens OX=9606 GN=ASAH1 PE=1 SV=5	35.788	moderate
Q9H3P7	Golgi resident protein GCP60 OS=Homo sapiens OX=9606 GN=ACBD3 PE=1 SV=4	35.8105	moderate
Q6KC79	Nipped-B-like protein OS=Homo sapiens OX=9606 GN=NIPBL PE=1 SV=2	35.8164	moderate
Q2TAY7	WD40 repeat-containing protein SMU1 OS=Homo sapiens OX=9606 GN=SMU1 PE=1 SV=2	35.8338	moderate
Q96E11	Ribosome-recycling factor, mitochondrial OS=Homo sapiens OX=9606 GN=MRRF PE=1 SV=1	35.8579	moderate
Q5T200	Zinc finger CCCH domain-containing protein 13 OS=Homo sapiens OX=9606 GN=ZC3H13 PE=1 SV=1	35.8603	moderate
Q9BTL3	RNA guanine-N7 methyltransferase activating subunit OS=Homo sapiens OX=9606 GN=RAMAC PE=1 SV=1	35.8688	moderate
P07305	Histone H1.0 OS=Homo sapiens OX=9606 GN=H1-0 PE=1 SV=3	35.9002	moderate
P14927	Cytochrome b-c1 complex subunit 7 OS=Homo sapiens OX=9606 GN=UQCRB PE=1 SV=2	35.9595	moderate
Q7Z7E8	Ubiquitin-conjugating enzyme E2 Q1 OS=Homo sapiens OX=9606 GN=UBE2Q1 PE=1 SV=1	35.9646	moderate
Q9Y3B8	Oligoribonuclease, mitochondrial OS=Homo sapiens OX=9606 GN=REXO2 PE=1 SV=3	35.9908	moderate
Q93074	Mediator of RNA polymerase II transcription subunit 12 OS=Homo sapiens OX=9606 GN=MED12 PE=1 SV=4	36.0035	moderate
Q8N5P1	Zinc finger CCCH domain-containing protein 8 OS=Homo sapiens OX=9606 GN=ZC3H8 PE=1 SV=2	36.007	moderate
Q9H3U1	Protein unc-45 homolog A OS=Homo sapiens OX=9606 GN=UNC45A PE=1 SV=1	36.0165	moderate
Q96EB1	Elongator complex protein 4 OS=Homo sapiens OX=9606 GN=ELP4 PE=1 SV=2	36.0244	moderate
P62330	ADP-ribosylation factor 6 OS=Homo sapiens OX=9606 GN=ARF6 PE=1 SV=2	36.089	moderate
Q92615	La-related protein 4B OS=Homo sapiens OX=9606 GN=LARP4B PE=1 SV=3	36.0898	moderate
Q9HAF1	Chromatin modification-related protein MEAF6 OS=Homo sapiens OX=9606 GN=MEAF6 PE=1 SV=1	36.1043	moderate
Q15527	Surfeit locus protein 2 OS=Homo sapiens OX=9606 GN=SURF2 PE=1 SV=3	36.1339	moderate
Q9NY65	Tubulin alpha-8 chain OS=Homo sapiens OX=9606 GN=TUBA8 PE=1 SV=1	36.1433	moderate
Q9UIG0	Tyrosine-protein kinase BAZ1B OS=Homo sapiens OX=9606 GN=BAZ1B PE=1 SV=2	36.1709	moderate
Q8TDN6	Ribosome biogenesis protein BRX1 homolog OS=Homo sapiens OX=9606 GN=BRIX1 PE=1 SV=2	36.1728	moderate
P43034	Platelet-activating factor acetylhydrolase IB subunit beta OS=Homo sapiens OX=9606 GN=PAFAH1B1 PE=1 SV=2	36.1729	moderate
P62857	40S ribosomal protein S28 OS=Homo sapiens OX=9606 GN=RPS28 PE=1 SV=1	36.1733	moderate
Q15404	Ras suppressor protein 1 OS=Homo sapiens OX=9606 GN=RSU1 PE=1 SV=3	36.1736	moderate
Q96K76	Ubiquitin carboxyl-terminal hydrolase 47 OS=Homo sapiens OX=9606 GN=USP47 PE=1 SV=3	36.181	moderate
P55209	Nucleosome assembly protein 1-like 1 OS=Homo sapiens OX=9606 GN=NAP1L1 PE=1 SV=1	36.2016	moderate
Q9Y312	Protein AAR2 homolog OS=Homo sapiens OX=9606 GN=AAR2 PE=1 SV=2	36.2056	moderate
Q9Y266	Nuclear migration protein nudC OS=Homo sapiens OX=9606 GN=NUDC PE=1 SV=1	36.2217	moderate
Q9NR30	Nucleolar RNA helicase 2 OS=Homo sapiens OX=9606 GN=DDX21 PE=1 SV=5	36.232	moderate
Q9Y3C4	EKC/KEOPS complex subunit TPRKB OS=Homo sapiens OX=9606 GN=TPRKB PE=1 SV=1	36.2415	moderate
Q14241	Elongin-A OS=Homo sapiens OX=9606 GN=ELOA PE=1 SV=2	36.2462	moderate
Q13572	Inositol-tetrakisphosphate 1-kinase OS=Homo sapiens OX=9606 GN=ITPK1 PE=1 SV=2	36.251	moderate
P21127	Cyclin-dependent kinase 11B OS=Homo sapiens OX=9606 GN=CDK11B PE=1 SV=4	36.2689	moderate
Q9NPJ6	Mediator of RNA polymerase II transcription subunit 4 OS=Homo sapiens OX=9606 GN=MED4 PE=1 SV=1	36.2751	moderate
P49761	Dual specificity protein kinase CLK3 OS=Homo sapiens OX=9606 GN=CLK3 PE=1 SV=3	36.2867	moderate
Q96J01	THO complex subunit 3 OS=Homo sapiens OX=9606 GN=THOC3 PE=1 SV=1	36.2867	moderate
Q9Y6X9	ATPase MORC2 OS=Homo sapiens OX=9606 GN=MORC2 PE=1 SV=2	36.2932	moderate
Q96T58	Msx2-interacting protein OS=Homo sapiens OX=9606 GN=SPEN PE=1 SV=1	36.3052	moderate
Q12802	A-kinase anchor protein 13 OS=Homo sapiens OX=9606 GN=AKAP13 PE=1 SV=2	36.3342	moderate
Q9BZL4	Protein phosphatase 1 regulatory subunit 12C OS=Homo sapiens OX=9606 GN=PPP1R12C PE=1 SV=1	36.3575	moderate
O95149	Snurportin-1 OS=Homo sapiens OX=9606 GN=SNUPN PE=1 SV=1	36.3645	moderate
Q5JTH9	RRP12-like protein OS=Homo sapiens OX=9606 GN=RRP12 PE=1 SV=2	36.368	moderate
Q96MW5	Conserved oligomeric Golgi complex subunit 8 OS=Homo sapiens OX=9606 GN=COG8 PE=1 SV=2	36.3731	moderate
Q9UGJ1	Gamma-tubulin complex component 4 OS=Homo sapiens OX=9606 GN=TUBGCP4 PE=1 SV=1	36.3838	moderate
Q9UBV2	Protein sel-1 homolog 1 OS=Homo sapiens OX=9606 GN=SEL1L PE=1 SV=3	36.3867	moderate
Q14558	Phosphoribosyl pyrophosphate synthase-associated protein 1 OS=Homo sapiens OX=9606 GN=PRPSAP1 PE=1 SV=2	36.3908	moderate
O75298	Reticulon-2 OS=Homo sapiens OX=9606 GN=RTN2 PE=1 SV=1	36.402	moderate
Q9NPA0	ER membrane protein complex subunit 7 OS=Homo sapiens OX=9606 GN=EMC7 PE=1 SV=1	36.4028	moderate
Q9Y6A9	Signal peptidase complex subunit 1 OS=Homo sapiens OX=9606 GN=SPCS1 PE=1 SV=5	36.4043	moderate
Q96HC4	PDZ and LIM domain protein 5 OS=Homo sapiens OX=9606 GN=PDLIM5 PE=1 SV=5	36.4107	moderate
P49821	NADH dehydrogenase [ubiquinone] flavoprotein 1, mitochondrial OS=Homo sapiens OX=9606 GN=NDUFV1 PE=1 SV=4	36.4305	moderate
Q96G74	OTU domain-containing protein 5 OS=Homo sapiens OX=9606 GN=OTUD5 PE=1 SV=1	36.4362	moderate
Q8IWC1	MAP7 domain-containing protein 3 OS=Homo sapiens OX=9606 GN=MAP7D3 PE=1 SV=2	36.454	moderate
P35611	Alpha-adducin OS=Homo sapiens OX=9606 GN=ADD1 PE=1 SV=2	36.4885	moderate
Q6VN20	Ran-binding protein 10 OS=Homo sapiens OX=9606 GN=RANBP10 PE=1 SV=1	36.5054	moderate
P28482	Mitogen-activated protein kinase 1 OS=Homo sapiens OX=9606 GN=MAPK1 PE=1 SV=3	36.5303	moderate
Q9UQR1	Zinc finger protein 148 OS=Homo sapiens OX=9606 GN=ZNF148 PE=1 SV=2	36.5361	moderate
O75449	Katanin p60 ATPase-containing subunit A1 OS=Homo sapiens OX=9606 GN=KATNA1 PE=1 SV=1	36.5582	moderate
P62861	40S ribosomal protein S30 OS=Homo sapiens OX=9606 GN=FAU PE=1 SV=1	36.5628	moderate
Q8N138	ORM1-like protein 3 OS=Homo sapiens OX=9606 GN=ORMDL3 PE=1 SV=1	36.5699	moderate
Q92896	Golgi apparatus protein 1 OS=Homo sapiens OX=9606 GN=GLG1 PE=1 SV=2	36.5729	moderate
O60260	E3 ubiquitin-protein ligase parkin OS=Homo sapiens OX=9606 GN=PRKN PE=1 SV=2	36.5802	moderate
Q96F85	CB1 cannabinoid receptor-interacting protein 1 OS=Homo sapiens OX=9606 GN=CNRIP1 PE=1 SV=1	36.5845	moderate
O95628	CCR4-NOT transcription complex subunit 4 OS=Homo sapiens OX=9606 GN=CNOT4 PE=1 SV=3	36.6044	moderate
P35219	Carbonic anhydrase-related protein OS=Homo sapiens OX=9606 GN=CA8 PE=1 SV=3	36.611	moderate
Q8NCA5	Protein FAM98A OS=Homo sapiens OX=9606 GN=FAM98A PE=1 SV=2	36.6269	moderate
Q96GQ7	Probable ATP-dependent RNA helicase DDX27 OS=Homo sapiens OX=9606 GN=DDX27 PE=1 SV=2	36.6463	moderate
Q9UK58	Cyclin-L1 OS=Homo sapiens OX=9606 GN=CCNL1 PE=1 SV=1	36.7042	moderate
P49321	Nuclear autoantigenic sperm protein OS=Homo sapiens OX=9606 GN=NASP PE=1 SV=2	36.7115	moderate
Q9BU76	Multiple myeloma tumor-associated protein 2 OS=Homo sapiens OX=9606 GN=MMTAG2 PE=1 SV=1	36.7124	moderate
P84090	Enhancer of rudimentary homolog OS=Homo sapiens OX=9606 GN=ERH PE=1 SV=1	36.7475	moderate
Q9NW68	BSD domain-containing protein 1 OS=Homo sapiens OX=9606 GN=BSDC1 PE=1 SV=1	36.755	moderate
P61289	Proteasome activator complex subunit 3 OS=Homo sapiens OX=9606 GN=PSME3 PE=1 SV=1	36.7617	moderate
O15085	Rho guanine nucleotide exchange factor 11 OS=Homo sapiens OX=9606 GN=ARHGEF11 PE=1 SV=1	36.7672	moderate
Q15003	Condensin complex subunit 2 OS=Homo sapiens OX=9606 GN=NCAPH PE=1 SV=3	36.7819	moderate
P78346	Ribonuclease P protein subunit p30 OS=Homo sapiens OX=9606 GN=RPP30 PE=1 SV=1	36.7834	moderate
P05549	Transcription factor AP-2-alpha OS=Homo sapiens OX=9606 GN=TFAP2A PE=1 SV=1	36.7957	moderate
P0C1Z6	TCF3 fusion partner OS=Homo sapiens OX=9606 GN=TFPT PE=1 SV=1	36.801	moderate
Q99816	Tumor susceptibility gene 101 protein OS=Homo sapiens OX=9606 GN=TSG101 PE=1 SV=2	36.8362	moderate
Q9H8H0	Nucleolar protein 11 OS=Homo sapiens OX=9606 GN=NOL11 PE=1 SV=1	36.8439	moderate
Q8WVC0	RNA polymerase-associated protein LEO1 OS=Homo sapiens OX=9606 GN=LEO1 PE=1 SV=1	36.8719	moderate
Q9Y666	Solute carrier family 12 member 7 OS=Homo sapiens OX=9606 GN=SLC12A7 PE=1 SV=3	36.8766	moderate
P62913	60S ribosomal protein L11 OS=Homo sapiens OX=9606 GN=RPL11 PE=1 SV=2	36.8909	moderate
Q9UKT5	F-box only protein 4 OS=Homo sapiens OX=9606 GN=FBXO4 PE=1 SV=2	36.8965	moderate
P50454	Serpin H1 OS=Homo sapiens OX=9606 GN=SERPINH1 PE=1 SV=2	36.898	moderate
P78344	Eukaryotic translation initiation factor 4 gamma 2 OS=Homo sapiens OX=9606 GN=EIF4G2 PE=1 SV=1	36.9022	moderate
Q15628	Tumor necrosis factor receptor type 1-associated DEATH domain protein OS=Homo sapiens OX=9606 GN=TRADD PE=1 SV=2	36.9024	moderate
P28290	Protein ITPRID2 OS=Homo sapiens OX=9606 GN=ITPRID2 PE=1 SV=3	36.9053	moderate
P55010	Eukaryotic translation initiation factor 5 OS=Homo sapiens OX=9606 GN=EIF5 PE=1 SV=2	36.9077	moderate
Q9BRX2	Protein pelota homolog OS=Homo sapiens OX=9606 GN=PELO PE=1 SV=2	36.9119	moderate
Q9H7L9	Sin3 histone deacetylase corepressor complex component SDS3 OS=Homo sapiens OX=9606 GN=SUDS3 PE=1 SV=2	36.9229	moderate
Q13045	Protein flightless-1 homolog OS=Homo sapiens OX=9606 GN=FLII PE=1 SV=2	36.9398	moderate
Q9H993	Damage-control phosphatase ARMT1 OS=Homo sapiens OX=9606 GN=ARMT1 PE=1 SV=1	36.9628	moderate
O00541	Pescadillo homolog OS=Homo sapiens OX=9606 GN=PES1 PE=1 SV=1	36.9651	moderate
P12694	2-oxoisovalerate dehydrogenase subunit alpha, mitochondrial OS=Homo sapiens OX=9606 GN=BCKDHA PE=1 SV=2	36.9666	moderate
P06493	Cyclin-dependent kinase 1 OS=Homo sapiens OX=9606 GN=CDK1 PE=1 SV=3	36.9701	moderate
Q8WXW3	Progesterone-induced-blocking factor 1 OS=Homo sapiens OX=9606 GN=PIBF1 PE=1 SV=2	36.9788	moderate
O95251	Histone acetyltransferase KAT7 OS=Homo sapiens OX=9606 GN=KAT7 PE=1 SV=1	36.9825	moderate
Q6ZN55	Zinc finger protein 574 OS=Homo sapiens OX=9606 GN=ZNF574 PE=1 SV=2	36.9912	moderate
P38571	Lysosomal acid lipase/cholesteryl ester hydrolase OS=Homo sapiens OX=9606 GN=LIPA PE=1 SV=2	36.996	moderate
P82979	SAP domain-containing ribonucleoprotein OS=Homo sapiens OX=9606 GN=SARNP PE=1 SV=3	37.0027	moderate
Q13823	Nucleolar GTP-binding protein 2 OS=Homo sapiens OX=9606 GN=GNL2 PE=1 SV=1	37.015	moderate
Q9BQE5	Apolipoprotein L2 OS=Homo sapiens OX=9606 GN=APOL2 PE=1 SV=1	37.0152	moderate
Q9H910	Jupiter microtubule associated homolog 2 OS=Homo sapiens OX=9606 GN=JPT2 PE=1 SV=1	37.016	moderate
Q9Y4E8	Ubiquitin carboxyl-terminal hydrolase 15 OS=Homo sapiens OX=9606 GN=USP15 PE=1 SV=3	37.0188	moderate
Q9UJ68	Mitochondrial peptide methionine sulfoxide reductase OS=Homo sapiens OX=9606 GN=MSRA PE=1 SV=1	37.0286	moderate
P30260	Cell division cycle protein 27 homolog OS=Homo sapiens OX=9606 GN=CDC27 PE=1 SV=2	37.0371	moderate
Q9UMZ2	Synergin gamma OS=Homo sapiens OX=9606 GN=SYNRG PE=1 SV=2	37.0523	moderate
Q96CP6	Protein Aster-A OS=Homo sapiens OX=9606 GN=GRAMD1A PE=1 SV=2	37.0649	moderate
Q8WWH5	Probable tRNA pseudouridine synthase 1 OS=Homo sapiens OX=9606 GN=TRUB1 PE=1 SV=1	37.0663	moderate
Q9NPH2	Inositol-3-phosphate synthase 1 OS=Homo sapiens OX=9606 GN=ISYNA1 PE=1 SV=1	37.0832	moderate
Q14839	Chromodomain-helicase-DNA-binding protein 4 OS=Homo sapiens OX=9606 GN=CHD4 PE=1 SV=2	37.0842	moderate
P22087	rRNA 2'-O-methyltransferase fibrillarin OS=Homo sapiens OX=9606 GN=FBL PE=1 SV=2	37.0849	moderate
O60499	Syntaxin-10 OS=Homo sapiens OX=9606 GN=STX10 PE=1 SV=1	37.0934	moderate
P56282	DNA polymerase epsilon subunit 2 OS=Homo sapiens OX=9606 GN=POLE2 PE=1 SV=2	37.1063	moderate
O75909	Cyclin-K OS=Homo sapiens OX=9606 GN=CCNK PE=1 SV=2	37.1147	moderate
Q9BVK6	Transmembrane emp24 domain-containing protein 9 OS=Homo sapiens OX=9606 GN=TMED9 PE=1 SV=2	37.1156	moderate
Q96HQ2	CDKN2AIP N-terminal-like protein OS=Homo sapiens OX=9606 GN=CDKN2AIPNL PE=1 SV=1	37.1394	moderate
Q9NVU7	Protein SDA1 homolog OS=Homo sapiens OX=9606 GN=SDAD1 PE=1 SV=3	37.1399	moderate
Q6IPR3	tRNA wybutosine-synthesizing protein 3 homolog OS=Homo sapiens OX=9606 GN=TYW3 PE=1 SV=2	37.1498	moderate
Q8N8R5	UPF0565 protein C2orf69 OS=Homo sapiens OX=9606 GN=C2orf69 PE=1 SV=1	37.1591	moderate
O75935	Dynactin subunit 3 OS=Homo sapiens OX=9606 GN=DCTN3 PE=1 SV=1	37.1609	moderate
Q99961	Endophilin-A2 OS=Homo sapiens OX=9606 GN=SH3GL1 PE=1 SV=1	37.1714	moderate
Q99598	Translin-associated protein X OS=Homo sapiens OX=9606 GN=TSNAX PE=1 SV=1	37.1766	moderate
Q14BN4	Sarcolemmal membrane-associated protein OS=Homo sapiens OX=9606 GN=SLMAP PE=1 SV=1	37.1818	moderate
O60684	Importin subunit alpha-7 OS=Homo sapiens OX=9606 GN=KPNA6 PE=1 SV=1	37.1832	moderate
P46100	Transcriptional regulator ATRX OS=Homo sapiens OX=9606 GN=ATRX PE=1 SV=5	37.1839	moderate
Q9H7D7	WD repeat-containing protein 26 OS=Homo sapiens OX=9606 GN=WDR26 PE=1 SV=3	37.1883	moderate
Q8IX01	SURP and G-patch domain-containing protein 2 OS=Homo sapiens OX=9606 GN=SUGP2 PE=1 SV=2	37.2272	moderate
Q96EY8	Corrinoid adenosyltransferase OS=Homo sapiens OX=9606 GN=MMAB PE=1 SV=1	37.2405	moderate
Q9H081	Protein MIS12 homolog OS=Homo sapiens OX=9606 GN=MIS12 PE=1 SV=1	37.2665	moderate
Q9H871	E3 ubiquitin-protein transferase RMND5A OS=Homo sapiens OX=9606 GN=RMND5A PE=1 SV=1	37.2705	moderate
Q09666	Neuroblast differentiation-associated protein AHNAK OS=Homo sapiens OX=9606 GN=AHNAK PE=1 SV=2	37.2864	moderate
Q9GZU7	Carboxy-terminal domain RNA polymerase II polypeptide A small phosphatase 1 OS=Homo sapiens OX=9606 GN=CTDSP1 PE=1 SV=1	37.2971	moderate
P47813	Eukaryotic translation initiation factor 1A, X-chromosomal OS=Homo sapiens OX=9606 GN=EIF1AX PE=1 SV=2	37.3002	moderate
P10412	Histone H1.4 OS=Homo sapiens OX=9606 GN=H1-4 PE=1 SV=2	37.3149	moderate
Q9H019	Mitochondrial fission regulator 1-like OS=Homo sapiens OX=9606 GN=MTFR1L PE=1 SV=2	37.3176	moderate
P55899	IgG receptor FcRn large subunit p51 OS=Homo sapiens OX=9606 GN=FCGRT PE=1 SV=1	37.3292	moderate
Q5M775	Cytospin-B OS=Homo sapiens OX=9606 GN=SPECC1 PE=1 SV=1	37.3486	moderate
Q0VGL1	Ragulator complex protein LAMTOR4 OS=Homo sapiens OX=9606 GN=LAMTOR4 PE=1 SV=1	37.3514	moderate
Q9NRG0	Chromatin accessibility complex protein 1 OS=Homo sapiens OX=9606 GN=CHRAC1 PE=1 SV=1	37.3571	moderate
P43307	Translocon-associated protein subunit alpha OS=Homo sapiens OX=9606 GN=SSR1 PE=1 SV=3	37.3648	moderate
Q9NW82	WD repeat-containing protein 70 OS=Homo sapiens OX=9606 GN=WDR70 PE=1 SV=1	37.3684	moderate
Q96CN9	GRIP and coiled-coil domain-containing protein 1 OS=Homo sapiens OX=9606 GN=GCC1 PE=1 SV=1	37.3873	moderate
Q9BUL8	Programmed cell death protein 10 OS=Homo sapiens OX=9606 GN=PDCD10 PE=1 SV=1	37.3929	moderate
P68032	Actin, alpha cardiac muscle 1 OS=Homo sapiens OX=9606 GN=ACTC1 PE=1 SV=1	37.4055	moderate
O15027	Protein transport protein Sec16A OS=Homo sapiens OX=9606 GN=SEC16A PE=1 SV=4	37.4099	moderate
Q9NZD8	Maspardin OS=Homo sapiens OX=9606 GN=SPG21 PE=1 SV=1	37.41	moderate
P25791	Rhombotin-2 OS=Homo sapiens OX=9606 GN=LMO2 PE=1 SV=1	37.4148	moderate
O75352	Mannose-P-dolichol utilization defect 1 protein OS=Homo sapiens OX=9606 GN=MPDU1 PE=1 SV=2	37.4164	moderate
A6NLF2	Elongin-A3 member D OS=Homo sapiens OX=9606 GN=ELOA3DP PE=3 SV=1	37.42	moderate
Q15633	RISC-loading complex subunit TARBP2 OS=Homo sapiens OX=9606 GN=TARBP2 PE=1 SV=3	37.4291	moderate
Q7Z4G1	COMM domain-containing protein 6 OS=Homo sapiens OX=9606 GN=COMMD6 PE=1 SV=1	37.4447	moderate
Q8N108	Mesoderm induction early response protein 1 OS=Homo sapiens OX=9606 GN=MIER1 PE=1 SV=2	37.4455	moderate
O95299	NADH dehydrogenase [ubiquinone] 1 alpha subcomplex subunit 10, mitochondrial OS=Homo sapiens OX=9606 GN=NDUFA10 PE=1 SV=1	37.4563	moderate
Q02750	Dual specificity mitogen-activated protein kinase kinase 1 OS=Homo sapiens OX=9606 GN=MAP2K1 PE=1 SV=2	37.4654	moderate
P00492	Hypoxanthine-guanine phosphoribosyltransferase OS=Homo sapiens OX=9606 GN=HPRT1 PE=1 SV=2	37.4685	moderate
O43617	Trafficking protein particle complex subunit 3 OS=Homo sapiens OX=9606 GN=TRAPPC3 PE=1 SV=1	37.4749	moderate
Q9NP72	Ras-related protein Rab-18 OS=Homo sapiens OX=9606 GN=RAB18 PE=1 SV=1	37.4823	moderate
P55854	Small ubiquitin-related modifier 3 OS=Homo sapiens OX=9606 GN=SUMO3 PE=1 SV=2	37.4952	moderate
P07355	Annexin A2 OS=Homo sapiens OX=9606 GN=ANXA2 PE=1 SV=2	37.4957	moderate
P11171	Protein 4.1 OS=Homo sapiens OX=9606 GN=EPB41 PE=1 SV=4	37.4963	moderate
Q06265	Exosome complex component RRP45 OS=Homo sapiens OX=9606 GN=EXOSC9 PE=1 SV=3	37.4999	moderate
Q96IV0	Peptide-N(4)-(N-acetyl-beta-glucosaminyl)asparagine amidase OS=Homo sapiens OX=9606 GN=NGLY1 PE=1 SV=1	37.524	moderate
Q9UKR5	Ergosterol biosynthetic protein 28 homolog OS=Homo sapiens OX=9606 GN=ERG28 PE=1 SV=1	37.5292	moderate
Q9NZ63	Telomere length and silencing protein 1 homolog OS=Homo sapiens OX=9606 GN=C9orf78 PE=1 SV=1	37.5298	moderate
Q8TEB1	DDB1- and CUL4-associated factor 11 OS=Homo sapiens OX=9606 GN=DCAF11 PE=1 SV=1	37.5352	moderate
Q96DI7	U5 small nuclear ribonucleoprotein 40 kDa protein OS=Homo sapiens OX=9606 GN=SNRNP40 PE=1 SV=1	37.542	moderate
Q9H832	Ubiquitin-conjugating enzyme E2 Z OS=Homo sapiens OX=9606 GN=UBE2Z PE=1 SV=2	37.5487	moderate
P13987	CD59 glycoprotein OS=Homo sapiens OX=9606 GN=CD59 PE=1 SV=1	37.5506	moderate
Q9NSI8	SAM domain-containing protein SAMSN-1 OS=Homo sapiens OX=9606 GN=SAMSN1 PE=1 SV=1	37.5542	moderate
Q9Y3C8	Ubiquitin-fold modifier-conjugating enzyme 1 OS=Homo sapiens OX=9606 GN=UFC1 PE=1 SV=3	37.5585	moderate
P49768	Presenilin-1 OS=Homo sapiens OX=9606 GN=PSEN1 PE=1 SV=1	37.5587	moderate
Q9GZM5	Protein YIPF3 OS=Homo sapiens OX=9606 GN=YIPF3 PE=1 SV=1	37.5814	moderate
Q9Y371	Endophilin-B1 OS=Homo sapiens OX=9606 GN=SH3GLB1 PE=1 SV=1	37.5918	moderate
Q6VEQ5	WAS protein family homolog 2 OS=Homo sapiens OX=9606 GN=WASH2P PE=2 SV=2	37.5928	moderate
Q9BZH6	WD repeat-containing protein 11 OS=Homo sapiens OX=9606 GN=WDR11 PE=1 SV=1	37.6247	moderate
P53611	Geranylgeranyl transferase type-2 subunit beta OS=Homo sapiens OX=9606 GN=RABGGTB PE=1 SV=2	37.6277	moderate
P51809	Vesicle-associated membrane protein 7 OS=Homo sapiens OX=9606 GN=VAMP7 PE=1 SV=3	37.6463	moderate
O60678	Protein arginine N-methyltransferase 3 OS=Homo sapiens OX=9606 GN=PRMT3 PE=1 SV=4	37.6497	moderate
Q99805	Transmembrane 9 superfamily member 2 OS=Homo sapiens OX=9606 GN=TM9SF2 PE=1 SV=1	37.6517	moderate
Q9HD26	Golgi-associated PDZ and coiled-coil motif-containing protein OS=Homo sapiens OX=9606 GN=GOPC PE=1 SV=1	37.6545	moderate
O15498	Synaptobrevin homolog YKT6 OS=Homo sapiens OX=9606 GN=YKT6 PE=1 SV=1	37.6672	moderate
Q9NZC9	SWI/SNF-related matrix-associated actin-dependent regulator of chromatin subfamily A-like protein 1 OS=Homo sapiens OX=9606 GN=SMARCAL1 PE=1 SV=1	37.679	moderate
P35659	Protein DEK OS=Homo sapiens OX=9606 GN=DEK PE=1 SV=1	37.6955	moderate
P25774	Cathepsin S OS=Homo sapiens OX=9606 GN=CTSS PE=1 SV=3	37.72	moderate
P23528	Cofilin-1 OS=Homo sapiens OX=9606 GN=CFL1 PE=1 SV=3	37.7313	moderate
P33947	ER lumen protein-retaining receptor 2 OS=Homo sapiens OX=9606 GN=KDELR2 PE=1 SV=1	37.7441	moderate
O15270	Serine palmitoyltransferase 2 OS=Homo sapiens OX=9606 GN=SPTLC2 PE=1 SV=1	37.7451	moderate
Q96FN4	Copine-2 OS=Homo sapiens OX=9606 GN=CPNE2 PE=1 SV=3	37.7695	moderate
Q9H5Q4	Dimethyladenosine transferase 2, mitochondrial OS=Homo sapiens OX=9606 GN=TFB2M PE=1 SV=1	37.7722	moderate
Q14694	Ubiquitin carboxyl-terminal hydrolase 10 OS=Homo sapiens OX=9606 GN=USP10 PE=1 SV=2	37.7742	moderate
Q9BZE1	39S ribosomal protein L37, mitochondrial OS=Homo sapiens OX=9606 GN=MRPL37 PE=1 SV=2	37.7764	moderate
Q9H0D6	5'-3' exoribonuclease 2 OS=Homo sapiens OX=9606 GN=XRN2 PE=1 SV=1	37.7779	moderate
Q6SPF0	Atherin OS=Homo sapiens OX=9606 GN=SAMD1 PE=1 SV=1	37.7826	moderate
Q8WYQ5	Microprocessor complex subunit DGCR8 OS=Homo sapiens OX=9606 GN=DGCR8 PE=1 SV=1	37.7847	moderate
P62136	Serine/threonine-protein phosphatase PP1-alpha catalytic subunit OS=Homo sapiens OX=9606 GN=PPP1CA PE=1 SV=1	37.8012	moderate
Q13547	Histone deacetylase 1 OS=Homo sapiens OX=9606 GN=HDAC1 PE=1 SV=1	37.8183	moderate
Q7Z7A4	PX domain-containing protein kinase-like protein OS=Homo sapiens OX=9606 GN=PXK PE=1 SV=1	37.8278	moderate
Q9NWZ3	Interleukin-1 receptor-associated kinase 4 OS=Homo sapiens OX=9606 GN=IRAK4 PE=1 SV=1	37.8601	moderate
Q9NVT9	Armadillo repeat-containing protein 1 OS=Homo sapiens OX=9606 GN=ARMC1 PE=1 SV=1	37.8622	moderate
P67809	Y-box-binding protein 1 OS=Homo sapiens OX=9606 GN=YBX1 PE=1 SV=3	37.878	moderate
Q9BV19	Uncharacterized protein C1orf50 OS=Homo sapiens OX=9606 GN=C1orf50 PE=1 SV=2	37.8804	moderate
Q5TAX3	Terminal uridylyltransferase 4 OS=Homo sapiens OX=9606 GN=TUT4 PE=1 SV=3	37.8842	moderate
Q9BT25	HAUS augmin-like complex subunit 8 OS=Homo sapiens OX=9606 GN=HAUS8 PE=1 SV=3	37.8914	moderate
O15213	WD repeat-containing protein 46 OS=Homo sapiens OX=9606 GN=WDR46 PE=1 SV=3	37.9091	moderate
Q14966	Zinc finger protein 638 OS=Homo sapiens OX=9606 GN=ZNF638 PE=1 SV=2	37.9117	moderate
Q6RFH5	WD repeat-containing protein 74 OS=Homo sapiens OX=9606 GN=WDR74 PE=1 SV=1	37.9127	moderate
Q8IYB5	Stromal membrane-associated protein 1 OS=Homo sapiens OX=9606 GN=SMAP1 PE=1 SV=2	37.9288	moderate
P51149	Ras-related protein Rab-7a OS=Homo sapiens OX=9606 GN=RAB7A PE=1 SV=1	37.9441	moderate
Q9H2W6	39S ribosomal protein L46, mitochondrial OS=Homo sapiens OX=9606 GN=MRPL46 PE=1 SV=1	37.9501	moderate
P49006	MARCKS-related protein OS=Homo sapiens OX=9606 GN=MARCKSL1 PE=1 SV=2	37.9511	moderate
Q2TB10	Zinc finger protein 800 OS=Homo sapiens OX=9606 GN=ZNF800 PE=1 SV=1	37.9606	moderate
P37802	Transgelin-2 OS=Homo sapiens OX=9606 GN=TAGLN2 PE=1 SV=3	37.9734	moderate
Q14999	Cullin-7 OS=Homo sapiens OX=9606 GN=CUL7 PE=1 SV=2	37.9735	moderate
P28065	Proteasome subunit beta type-9 OS=Homo sapiens OX=9606 GN=PSMB9 PE=1 SV=2	37.9762	moderate
Q6PJI9	GATOR complex protein WDR59 OS=Homo sapiens OX=9606 GN=WDR59 PE=1 SV=2	37.977	moderate
Q6N063	2-oxoglutarate and iron-dependent oxygenase domain-containing protein 2 OS=Homo sapiens OX=9606 GN=OGFOD2 PE=1 SV=2	37.9784	moderate
Q9P2D1	Chromodomain-helicase-DNA-binding protein 7 OS=Homo sapiens OX=9606 GN=CHD7 PE=1 SV=3	37.9839	moderate
P04632	Calpain small subunit 1 OS=Homo sapiens OX=9606 GN=CAPNS1 PE=1 SV=1	37.9843	moderate
P25789	Proteasome subunit alpha type-4 OS=Homo sapiens OX=9606 GN=PSMA4 PE=1 SV=1	37.985	moderate
A8MPP1	Putative ATP-dependent RNA helicase DDX11-like protein 8 OS=Homo sapiens OX=9606 GN=DDX11L8 PE=1 SV=1	37.9854	moderate
P20810	Calpastatin OS=Homo sapiens OX=9606 GN=CAST PE=1 SV=4	37.988	moderate
Q96EB6	NAD-dependent protein deacetylase sirtuin-1 OS=Homo sapiens OX=9606 GN=SIRT1 PE=1 SV=2	37.99	moderate
Q9ULX6	A-kinase anchor protein 8-like OS=Homo sapiens OX=9606 GN=AKAP8L PE=1 SV=4	37.999	moderate
P62875	DNA-directed RNA polymerases I, II, and III subunit RPABC5 OS=Homo sapiens OX=9606 GN=POLR2L PE=1 SV=1	38.0009	moderate
Q9BRJ6	Uncharacterized protein C7orf50 OS=Homo sapiens OX=9606 GN=C7orf50 PE=1 SV=1	38.0026	moderate
P62820	Ras-related protein Rab-1A OS=Homo sapiens OX=9606 GN=RAB1A PE=1 SV=3	38.0053	moderate
O75695	Protein XRP2 OS=Homo sapiens OX=9606 GN=RP2 PE=1 SV=4	38.0194	moderate
P78559	Microtubule-associated protein 1A OS=Homo sapiens OX=9606 GN=MAP1A PE=1 SV=6	38.0211	moderate
Q9NVS2	39S ribosomal protein S18a, mitochondrial OS=Homo sapiens OX=9606 GN=MRPS18A PE=1 SV=1	38.0346	moderate
Q5H9R7	Serine/threonine-protein phosphatase 6 regulatory subunit 3 OS=Homo sapiens OX=9606 GN=PPP6R3 PE=1 SV=2	38.0364	moderate
Q02388	Collagen alpha-1(VII) chain OS=Homo sapiens OX=9606 GN=COL7A1 PE=1 SV=2	38.046	moderate
P52298	Nuclear cap-binding protein subunit 2 OS=Homo sapiens OX=9606 GN=NCBP2 PE=1 SV=1	38.051	moderate
Q86X10	Ral GTPase-activating protein subunit beta OS=Homo sapiens OX=9606 GN=RALGAPB PE=1 SV=1	38.0636	moderate
P14317	Hematopoietic lineage cell-specific protein OS=Homo sapiens OX=9606 GN=HCLS1 PE=1 SV=3	38.066	moderate
P54920	Alpha-soluble NSF attachment protein OS=Homo sapiens OX=9606 GN=NAPA PE=1 SV=3	38.0727	moderate
Q96A65	Exocyst complex component 4 OS=Homo sapiens OX=9606 GN=EXOC4 PE=1 SV=1	38.0793	moderate
O15212	Prefoldin subunit 6 OS=Homo sapiens OX=9606 GN=PFDN6 PE=1 SV=1	38.0934	moderate
P51946	Cyclin-H OS=Homo sapiens OX=9606 GN=CCNH PE=1 SV=1	38.1054	moderate
Q15834	Coiled-coil domain-containing protein 85B OS=Homo sapiens OX=9606 GN=CCDC85B PE=1 SV=2	38.1088	moderate
P36639	7,8-dihydro-8-oxoguanine triphosphatase OS=Homo sapiens OX=9606 GN=NUDT1 PE=1 SV=3	38.1118	moderate
Q99653	Calcineurin B homologous protein 1 OS=Homo sapiens OX=9606 GN=CHP1 PE=1 SV=3	38.1226	moderate
O75368	SH3 domain-binding glutamic acid-rich-like protein OS=Homo sapiens OX=9606 GN=SH3BGRL PE=1 SV=1	38.1322	moderate
O43837	Isocitrate dehydrogenase [NAD] subunit beta, mitochondrial OS=Homo sapiens OX=9606 GN=IDH3B PE=1 SV=2	38.1347	moderate
Q15750	TGF-beta-activated kinase 1 and MAP3K7-binding protein 1 OS=Homo sapiens OX=9606 GN=TAB1 PE=1 SV=1	38.1385	moderate
Q9Y3F4	Serine-threonine kinase receptor-associated protein OS=Homo sapiens OX=9606 GN=STRAP PE=1 SV=1	38.1421	moderate
Q9Y4X5	E3 ubiquitin-protein ligase ARIH1 OS=Homo sapiens OX=9606 GN=ARIH1 PE=1 SV=2	38.1501	moderate
Q8N543	Prolyl 3-hydroxylase OGFOD1 OS=Homo sapiens OX=9606 GN=OGFOD1 PE=1 SV=1	38.1551	moderate
P21283	V-type proton ATPase subunit C 1 OS=Homo sapiens OX=9606 GN=ATP6V1C1 PE=1 SV=4	38.173	moderate
Q8IUH3	RNA-binding protein 45 OS=Homo sapiens OX=9606 GN=RBM45 PE=1 SV=1	38.1796	moderate
Q9BRZ2	E3 ubiquitin-protein ligase TRIM56 OS=Homo sapiens OX=9606 GN=TRIM56 PE=1 SV=3	38.1867	moderate
Q96KR1	Zinc finger RNA-binding protein OS=Homo sapiens OX=9606 GN=ZFR PE=1 SV=2	38.1919	moderate
P27816	Microtubule-associated protein 4 OS=Homo sapiens OX=9606 GN=MAP4 PE=1 SV=3	38.208	moderate
Q92769	Histone deacetylase 2 OS=Homo sapiens OX=9606 GN=HDAC2 PE=1 SV=2	38.2199	moderate
Q9BRS2	Serine/threonine-protein kinase RIO1 OS=Homo sapiens OX=9606 GN=RIOK1 PE=1 SV=2	38.2212	moderate
Q9NXK8	F-box/LRR-repeat protein 12 OS=Homo sapiens OX=9606 GN=FBXL12 PE=1 SV=1	38.2248	moderate
Q5U5X0	Complex III assembly factor LYRM7 OS=Homo sapiens OX=9606 GN=LYRM7 PE=1 SV=1	38.2426	moderate
Q9BRT2	Ubiquinol-cytochrome-c reductase complex assembly factor 2 OS=Homo sapiens OX=9606 GN=UQCC2 PE=1 SV=1	38.2479	moderate
O96006	E3 SUMO-protein ligase ZBED1 OS=Homo sapiens OX=9606 GN=ZBED1 PE=1 SV=1	38.3163	moderate
Q9NQG6	Mitochondrial dynamics protein MID51 OS=Homo sapiens OX=9606 GN=MIEF1 PE=1 SV=1	38.3198	moderate
P28340	DNA polymerase delta catalytic subunit OS=Homo sapiens OX=9606 GN=POLD1 PE=1 SV=2	38.3377	moderate
Q8NBS9	Thioredoxin domain-containing protein 5 OS=Homo sapiens OX=9606 GN=TXNDC5 PE=1 SV=2	38.3439	moderate
Q9H4L7	SWI/SNF-related matrix-associated actin-dependent regulator of chromatin subfamily A containing DEAD/H box 1 OS=Homo sapiens OX=9606 GN=SMARCAD1 PE=1 SV=2	38.3488	moderate
Q7RTP6	[F-actin]-monooxygenase MICAL3 OS=Homo sapiens OX=9606 GN=MICAL3 PE=1 SV=2	38.3619	moderate
Q9H074	Polyadenylate-binding protein-interacting protein 1 OS=Homo sapiens OX=9606 GN=PAIP1 PE=1 SV=1	38.3645	moderate
Q9BZE4	GTP-binding protein 4 OS=Homo sapiens OX=9606 GN=GTPBP4 PE=1 SV=3	38.3675	moderate
O75879	Glutamyl-tRNA(Gln) amidotransferase subunit B, mitochondrial OS=Homo sapiens OX=9606 GN=GATB PE=1 SV=1	38.3713	moderate
Q8IW19	Aprataxin and PNK-like factor OS=Homo sapiens OX=9606 GN=APLF PE=1 SV=1	38.3729	moderate
Q9UPT6	C-Jun-amino-terminal kinase-interacting protein 3 OS=Homo sapiens OX=9606 GN=MAPK8IP3 PE=1 SV=3	38.3755	moderate
Q99757	Thioredoxin, mitochondrial OS=Homo sapiens OX=9606 GN=TXN2 PE=1 SV=2	38.3785	moderate
P59768	Guanine nucleotide-binding protein G(I)/G(S)/G(O) subunit gamma-2 OS=Homo sapiens OX=9606 GN=GNG2 PE=1 SV=2	38.3821	moderate
O95081	Arf-GAP domain and FG repeat-containing protein 2 OS=Homo sapiens OX=9606 GN=AGFG2 PE=1 SV=2	38.3953	moderate
Q9UKE5	TRAF2 and NCK-interacting protein kinase OS=Homo sapiens OX=9606 GN=TNIK PE=1 SV=1	38.3962	moderate
P31751	RAC-beta serine/threonine-protein kinase OS=Homo sapiens OX=9606 GN=AKT2 PE=1 SV=2	38.4011	moderate
P49841	Glycogen synthase kinase-3 beta OS=Homo sapiens OX=9606 GN=GSK3B PE=1 SV=2	38.4141	moderate
Q13442	28 kDa heat- and acid-stable phosphoprotein OS=Homo sapiens OX=9606 GN=PDAP1 PE=1 SV=1	38.4252	moderate
O95155	Ubiquitin conjugation factor E4 B OS=Homo sapiens OX=9606 GN=UBE4B PE=1 SV=1	38.4264	moderate
Q9P000	COMM domain-containing protein 9 OS=Homo sapiens OX=9606 GN=COMMD9 PE=1 SV=2	38.4314	moderate
Q9ULM3	YEATS domain-containing protein 2 OS=Homo sapiens OX=9606 GN=YEATS2 PE=1 SV=2	38.4406	moderate
P60468	Protein transport protein Sec61 subunit beta OS=Homo sapiens OX=9606 GN=SEC61B PE=1 SV=2	38.4619	moderate
Q8TD26	Chromodomain-helicase-DNA-binding protein 6 OS=Homo sapiens OX=9606 GN=CHD6 PE=1 SV=4	38.4794	moderate
Q9Y3A6	Transmembrane emp24 domain-containing protein 5 OS=Homo sapiens OX=9606 GN=TMED5 PE=1 SV=1	38.4845	moderate
P20962	Parathymosin OS=Homo sapiens OX=9606 GN=PTMS PE=1 SV=2	38.4902	moderate
Q969R5	Lethal(3)malignant brain tumor-like protein 2 OS=Homo sapiens OX=9606 GN=L3MBTL2 PE=1 SV=1	38.4965	moderate
Q96BP2	Coiled-coil-helix-coiled-coil-helix domain-containing protein 1 OS=Homo sapiens OX=9606 GN=CHCHD1 PE=1 SV=1	38.5033	moderate
Q9H0K6	Pseudouridylate synthase 7 homolog-like protein OS=Homo sapiens OX=9606 GN=PUS7L PE=1 SV=1	38.5093	moderate
Q9Y3B9	RRP15-like protein OS=Homo sapiens OX=9606 GN=RRP15 PE=1 SV=2	38.525	moderate
Q6UVJ0	Spindle assembly abnormal protein 6 homolog OS=Homo sapiens OX=9606 GN=SASS6 PE=1 SV=1	38.5369	moderate
P54252	Ataxin-3 OS=Homo sapiens OX=9606 GN=ATXN3 PE=1 SV=5	38.5579	moderate
Q5VW32	BRO1 domain-containing protein BROX OS=Homo sapiens OX=9606 GN=BROX PE=1 SV=1	38.5707	moderate
Q15052	Rho guanine nucleotide exchange factor 6 OS=Homo sapiens OX=9606 GN=ARHGEF6 PE=1 SV=2	38.5749	moderate
P42229	Signal transducer and activator of transcription 5A OS=Homo sapiens OX=9606 GN=STAT5A PE=1 SV=1	38.585	moderate
P16989	Y-box-binding protein 3 OS=Homo sapiens OX=9606 GN=YBX3 PE=1 SV=4	38.5998	moderate
Q9UQ35	Serine/arginine repetitive matrix protein 2 OS=Homo sapiens OX=9606 GN=SRRM2 PE=1 SV=2	38.601	moderate
P52435	DNA-directed RNA polymerase II subunit RPB11-a OS=Homo sapiens OX=9606 GN=POLR2J PE=1 SV=1	38.6029	moderate
Q9BXS5	AP-1 complex subunit mu-1 OS=Homo sapiens OX=9606 GN=AP1M1 PE=1 SV=3	38.6065	moderate
O43752	Syntaxin-6 OS=Homo sapiens OX=9606 GN=STX6 PE=1 SV=1	38.609	moderate
Q9H939	Proline-serine-threonine phosphatase-interacting protein 2 OS=Homo sapiens OX=9606 GN=PSTPIP2 PE=1 SV=4	38.6355	moderate
Q96MG7	Non-structural maintenance of chromosomes element 3 homolog OS=Homo sapiens OX=9606 GN=NSMCE3 PE=1 SV=1	38.6441	moderate
Q9UJ41	Rab5 GDP/GTP exchange factor OS=Homo sapiens OX=9606 GN=RABGEF1 PE=1 SV=3	38.6525	moderate
O00584	Ribonuclease T2 OS=Homo sapiens OX=9606 GN=RNASET2 PE=1 SV=2	38.6619	moderate
Q96S82	Ubiquitin-like protein 7 OS=Homo sapiens OX=9606 GN=UBL7 PE=1 SV=2	38.6622	moderate
P39656	Dolichyl-diphosphooligosaccharide--protein glycosyltransferase 48 kDa subunit OS=Homo sapiens OX=9606 GN=DDOST PE=1 SV=4	38.7248	moderate
P62280	40S ribosomal protein S11 OS=Homo sapiens OX=9606 GN=RPS11 PE=1 SV=3	38.7255	moderate
Q9UHB6	LIM domain and actin-binding protein 1 OS=Homo sapiens OX=9606 GN=LIMA1 PE=1 SV=1	38.7359	moderate
Q9HCE1	Helicase MOV-10 OS=Homo sapiens OX=9606 GN=MOV10 PE=1 SV=2	38.7363	moderate
Q9UI12	V-type proton ATPase subunit H OS=Homo sapiens OX=9606 GN=ATP6V1H PE=1 SV=1	38.7393	moderate
P36873	Serine/threonine-protein phosphatase PP1-gamma catalytic subunit OS=Homo sapiens OX=9606 GN=PPP1CC PE=1 SV=1	38.7394	moderate
Q9P2X3	Protein IMPACT OS=Homo sapiens OX=9606 GN=IMPACT PE=1 SV=2	38.7527	moderate
Q66LE6	Serine/threonine-protein phosphatase 2A 55 kDa regulatory subunit B delta isoform OS=Homo sapiens OX=9606 GN=PPP2R2D PE=1 SV=1	38.7635	moderate
P43243	Matrin-3 OS=Homo sapiens OX=9606 GN=MATR3 PE=1 SV=2	38.7675	moderate
P61006	Ras-related protein Rab-8A OS=Homo sapiens OX=9606 GN=RAB8A PE=1 SV=1	38.7744	moderate
Q5VZ89	DENN domain-containing protein 4C OS=Homo sapiens OX=9606 GN=DENND4C PE=1 SV=3	38.7941	moderate
Q9GZY8	Mitochondrial fission factor OS=Homo sapiens OX=9606 GN=MFF PE=1 SV=1	38.7973	moderate
Q9ULX3	RNA-binding protein NOB1 OS=Homo sapiens OX=9606 GN=NOB1 PE=1 SV=1	38.8125	moderate
Q7Z460	CLIP-associating protein 1 OS=Homo sapiens OX=9606 GN=CLASP1 PE=1 SV=1	38.8285	moderate
Q5JTJ3	Cytochrome c oxidase assembly factor 6 homolog OS=Homo sapiens OX=9606 GN=COA6 PE=1 SV=1	38.8293	moderate
P05387	60S acidic ribosomal protein P2 OS=Homo sapiens OX=9606 GN=RPLP2 PE=1 SV=1	38.8317	moderate
Q8IUR7	Armadillo repeat-containing protein 8 OS=Homo sapiens OX=9606 GN=ARMC8 PE=1 SV=2	38.8342	moderate
Q9Y478	5'-AMP-activated protein kinase subunit beta-1 OS=Homo sapiens OX=9606 GN=PRKAB1 PE=1 SV=4	38.8459	moderate
Q15061	WD repeat-containing protein 43 OS=Homo sapiens OX=9606 GN=WDR43 PE=1 SV=3	38.855	moderate
P62841	40S ribosomal protein S15 OS=Homo sapiens OX=9606 GN=RPS15 PE=1 SV=2	38.8562	moderate
Q5ST30	Valine--tRNA ligase, mitochondrial OS=Homo sapiens OX=9606 GN=VARS2 PE=1 SV=2	38.8588	moderate
Q16563	Synaptophysin-like protein 1 OS=Homo sapiens OX=9606 GN=SYPL1 PE=1 SV=1	38.8687	moderate
Q92572	AP-3 complex subunit sigma-1 OS=Homo sapiens OX=9606 GN=AP3S1 PE=1 SV=1	38.876	moderate
Q15365	Poly(rC)-binding protein 1 OS=Homo sapiens OX=9606 GN=PCBP1 PE=1 SV=2	38.9069	moderate
Q96S55	ATPase WRNIP1 OS=Homo sapiens OX=9606 GN=WRNIP1 PE=1 SV=2	38.9234	moderate
Q13418	Integrin-linked protein kinase OS=Homo sapiens OX=9606 GN=ILK PE=1 SV=2	38.9299	moderate
Q8TCT9	Minor histocompatibility antigen H13 OS=Homo sapiens OX=9606 GN=HM13 PE=1 SV=1	38.9397	moderate
Q14690	Protein RRP5 homolog OS=Homo sapiens OX=9606 GN=PDCD11 PE=1 SV=3	38.9614	moderate
Q16762	Thiosulfate sulfurtransferase OS=Homo sapiens OX=9606 GN=TST PE=1 SV=4	38.9679	moderate
Q96GS4	BLOC-1-related complex subunit 6 OS=Homo sapiens OX=9606 GN=BORCS6 PE=1 SV=2	38.9989	moderate
Q06210	Glutamine--fructose-6-phosphate aminotransferase [isomerizing] 1 OS=Homo sapiens OX=9606 GN=GFPT1 PE=1 SV=3	39.005	moderate
Q9Y676	28S ribosomal protein S18b, mitochondrial OS=Homo sapiens OX=9606 GN=MRPS18B PE=1 SV=1	39.0145	moderate
P19388	DNA-directed RNA polymerases I, II, and III subunit RPABC1 OS=Homo sapiens OX=9606 GN=POLR2E PE=1 SV=4	39.0171	moderate
O60271	C-Jun-amino-terminal kinase-interacting protein 4 OS=Homo sapiens OX=9606 GN=SPAG9 PE=1 SV=4	39.0422	moderate
Q9NZM3	Intersectin-2 OS=Homo sapiens OX=9606 GN=ITSN2 PE=1 SV=3	39.045	moderate
Q5T3J3	Ligand-dependent nuclear receptor-interacting factor 1 OS=Homo sapiens OX=9606 GN=LRIF1 PE=1 SV=1	39.0536	moderate
Q92734	Protein TFG OS=Homo sapiens OX=9606 GN=TFG PE=1 SV=2	39.0892	moderate
Q05209	Tyrosine-protein phosphatase non-receptor type 12 OS=Homo sapiens OX=9606 GN=PTPN12 PE=1 SV=3	39.0997	moderate
P48739	Phosphatidylinositol transfer protein beta isoform OS=Homo sapiens OX=9606 GN=PITPNB PE=1 SV=2	39.1029	moderate
Q96KA5	Cleft lip and palate transmembrane protein 1-like protein OS=Homo sapiens OX=9606 GN=CLPTM1L PE=1 SV=1	39.121	moderate
Q9Y6D9	Mitotic spindle assembly checkpoint protein MAD1 OS=Homo sapiens OX=9606 GN=MAD1L1 PE=1 SV=2	39.1385	moderate
Q6NZY4	Zinc finger CCHC domain-containing protein 8 OS=Homo sapiens OX=9606 GN=ZCCHC8 PE=1 SV=2	39.1488	moderate
Q99459	Cell division cycle 5-like protein OS=Homo sapiens OX=9606 GN=CDC5L PE=1 SV=2	39.1578	moderate
Q96EX1	Small integral membrane protein 12 OS=Homo sapiens OX=9606 GN=SMIM12 PE=1 SV=3	39.1623	moderate
Q8NBF2	NHL repeat-containing protein 2 OS=Homo sapiens OX=9606 GN=NHLRC2 PE=1 SV=1	39.1659	moderate
P28066	Proteasome subunit alpha type-5 OS=Homo sapiens OX=9606 GN=PSMA5 PE=1 SV=3	39.1831	moderate
Q96B54	Zinc finger protein 428 OS=Homo sapiens OX=9606 GN=ZNF428 PE=1 SV=2	39.205	moderate
O75844	CAAX prenyl protease 1 homolog OS=Homo sapiens OX=9606 GN=ZMPSTE24 PE=1 SV=2	39.2164	moderate
Q8NI27	THO complex subunit 2 OS=Homo sapiens OX=9606 GN=THOC2 PE=1 SV=2	39.2168	moderate
P06865	Beta-hexosaminidase subunit alpha OS=Homo sapiens OX=9606 GN=HEXA PE=1 SV=2	39.2181	moderate
P61081	NEDD8-conjugating enzyme Ubc12 OS=Homo sapiens OX=9606 GN=UBE2M PE=1 SV=1	39.2263	moderate
P49902	Cytosolic purine 5'-nucleotidase OS=Homo sapiens OX=9606 GN=NT5C2 PE=1 SV=1	39.2278	moderate
P62854	40S ribosomal protein S26 OS=Homo sapiens OX=9606 GN=RPS26 PE=1 SV=3	39.2332	moderate
P58546	Myotrophin OS=Homo sapiens OX=9606 GN=MTPN PE=1 SV=2	39.2335	moderate
Q9BRX9	WD repeat domain-containing protein 83 OS=Homo sapiens OX=9606 GN=WDR83 PE=1 SV=1	39.2535	moderate
P49454	Centromere protein F OS=Homo sapiens OX=9606 GN=CENPF PE=1 SV=3	39.2687	moderate
P11169	Solute carrier family 2, facilitated glucose transporter member 3 OS=Homo sapiens OX=9606 GN=SLC2A3 PE=1 SV=1	39.2706	moderate
Q9H9T3	Elongator complex protein 3 OS=Homo sapiens OX=9606 GN=ELP3 PE=1 SV=2	39.2733	moderate
O95433	Activator of 90 kDa heat shock protein ATPase homolog 1 OS=Homo sapiens OX=9606 GN=AHSA1 PE=1 SV=1	39.2805	moderate
Q8NDD1	Uncharacterized protein C1orf131 OS=Homo sapiens OX=9606 GN=C1orf131 PE=1 SV=4	39.2957	moderate
Q9UHQ4	B-cell receptor-associated protein 29 OS=Homo sapiens OX=9606 GN=BCAP29 PE=1 SV=2	39.305	moderate
Q15637	Splicing factor 1 OS=Homo sapiens OX=9606 GN=SF1 PE=1 SV=4	39.3076	moderate
Q14746	Conserved oligomeric Golgi complex subunit 2 OS=Homo sapiens OX=9606 GN=COG2 PE=1 SV=1	39.3114	moderate
Q9BQ75	Protein CMSS1 OS=Homo sapiens OX=9606 GN=CMSS1 PE=1 SV=2	39.3189	moderate
Q7L1T6	Cytochrome b5 reductase 4 OS=Homo sapiens OX=9606 GN=CYB5R4 PE=1 SV=1	39.321	moderate
Q9H299	SH3 domain-binding glutamic acid-rich-like protein 3 OS=Homo sapiens OX=9606 GN=SH3BGRL3 PE=1 SV=1	39.328	moderate
Q9Y4P8	WD repeat domain phosphoinositide-interacting protein 2 OS=Homo sapiens OX=9606 GN=WIPI2 PE=1 SV=1	39.33	moderate
Q6UY01	Leucine-rich repeat-containing protein 31 OS=Homo sapiens OX=9606 GN=LRRC31 PE=2 SV=1	39.3372	moderate
Q13227	G protein pathway suppressor 2 OS=Homo sapiens OX=9606 GN=GPS2 PE=1 SV=3	39.3771	moderate
Q9HCU9	Breast cancer metastasis-suppressor 1 OS=Homo sapiens OX=9606 GN=BRMS1 PE=1 SV=1	39.4315	moderate
P36551	Oxygen-dependent coproporphyrinogen-III oxidase, mitochondrial OS=Homo sapiens OX=9606 GN=CPOX PE=1 SV=3	39.4332	moderate
Q96MU7	YTH domain-containing protein 1 OS=Homo sapiens OX=9606 GN=YTHDC1 PE=1 SV=3	39.4445	moderate
P04075	Fructose-bisphosphate aldolase A OS=Homo sapiens OX=9606 GN=ALDOA PE=1 SV=2	39.4469	moderate
Q9H6T3	RNA polymerase II-associated protein 3 OS=Homo sapiens OX=9606 GN=RPAP3 PE=1 SV=2	39.4556	moderate
Q13362	Serine/threonine-protein phosphatase 2A 56 kDa regulatory subunit gamma isoform OS=Homo sapiens OX=9606 GN=PPP2R5C PE=1 SV=3	39.4583	moderate
Q6PID6	Tetratricopeptide repeat protein 33 OS=Homo sapiens OX=9606 GN=TTC33 PE=1 SV=2	39.4591	moderate
Q99536	Synaptic vesicle membrane protein VAT-1 homolog OS=Homo sapiens OX=9606 GN=VAT1 PE=1 SV=2	39.4696	moderate
O75717	WD repeat and HMG-box DNA-binding protein 1 OS=Homo sapiens OX=9606 GN=WDHD1 PE=1 SV=1	39.4841	moderate
A5A3E0	POTE ankyrin domain family member F OS=Homo sapiens OX=9606 GN=POTEF PE=1 SV=2	39.4926	moderate
P30154	Serine/threonine-protein phosphatase 2A 65 kDa regulatory subunit A beta isoform OS=Homo sapiens OX=9606 GN=PPP2R1B PE=1 SV=3	39.5031	moderate
Q9Y490	Talin-1 OS=Homo sapiens OX=9606 GN=TLN1 PE=1 SV=3	39.5174	moderate
Q14847	LIM and SH3 domain protein 1 OS=Homo sapiens OX=9606 GN=LASP1 PE=1 SV=2	39.5259	moderate
P82650	28S ribosomal protein S22, mitochondrial OS=Homo sapiens OX=9606 GN=MRPS22 PE=1 SV=1	39.543	moderate
Q13620	Cullin-4B OS=Homo sapiens OX=9606 GN=CUL4B PE=1 SV=4	39.5508	moderate
Q92558	Wiskott-Aldrich syndrome protein family member 1 OS=Homo sapiens OX=9606 GN=WASF1 PE=1 SV=1	39.5547	moderate
O00566	U3 small nucleolar ribonucleoprotein protein MPP10 OS=Homo sapiens OX=9606 GN=MPHOSPH10 PE=1 SV=2	39.5605	moderate
Q96AQ6	Pre-B-cell leukemia transcription factor-interacting protein 1 OS=Homo sapiens OX=9606 GN=PBXIP1 PE=1 SV=1	39.5648	moderate
Q9UHC7	E3 ubiquitin-protein ligase makorin-1 OS=Homo sapiens OX=9606 GN=MKRN1 PE=1 SV=3	39.5695	moderate
O75063	Glycosaminoglycan xylosylkinase OS=Homo sapiens OX=9606 GN=FAM20B PE=1 SV=1	39.5726	moderate
Q5VWQ0	Lysine-specific demethylase 9 OS=Homo sapiens OX=9606 GN=RSBN1 PE=1 SV=2	39.584	moderate
Q13404	Ubiquitin-conjugating enzyme E2 variant 1 OS=Homo sapiens OX=9606 GN=UBE2V1 PE=1 SV=2	39.5979	moderate
Q9BRV8	Suppressor of IKBKE 1 OS=Homo sapiens OX=9606 GN=SIKE1 PE=1 SV=1	39.6198	moderate
P35249	Replication factor C subunit 4 OS=Homo sapiens OX=9606 GN=RFC4 PE=1 SV=2	39.6218	moderate
O00267	Transcription elongation factor SPT5 OS=Homo sapiens OX=9606 GN=SUPT5H PE=1 SV=1	39.6288	moderate
P49711	Transcriptional repressor CTCF OS=Homo sapiens OX=9606 GN=CTCF PE=1 SV=1	39.6464	moderate
Q13526	Peptidyl-prolyl cis-trans isomerase NIMA-interacting 1 OS=Homo sapiens OX=9606 GN=PIN1 PE=1 SV=1	39.6534	moderate
P15170	Eukaryotic peptide chain release factor GTP-binding subunit ERF3A OS=Homo sapiens OX=9606 GN=GSPT1 PE=1 SV=1	39.6644	moderate
P00568	Adenylate kinase isoenzyme 1 OS=Homo sapiens OX=9606 GN=AK1 PE=1 SV=3	39.6715	moderate
Q8NFQ8	Torsin-1A-interacting protein 2 OS=Homo sapiens OX=9606 GN=TOR1AIP2 PE=1 SV=1	39.677	moderate
P33992	DNA replication licensing factor MCM5 OS=Homo sapiens OX=9606 GN=MCM5 PE=1 SV=5	39.6786	moderate
Q15233	Non-POU domain-containing octamer-binding protein OS=Homo sapiens OX=9606 GN=NONO PE=1 SV=4	39.7165	moderate
P20339	Ras-related protein Rab-5A OS=Homo sapiens OX=9606 GN=RAB5A PE=1 SV=2	39.7331	moderate
P04062	Lysosomal acid glucosylceramidase OS=Homo sapiens OX=9606 GN=GBA PE=1 SV=3	39.7377	moderate
Q9ULZ3	Apoptosis-associated speck-like protein containing a CARD OS=Homo sapiens OX=9606 GN=PYCARD PE=1 SV=2	39.7406	moderate
O60934	Nibrin OS=Homo sapiens OX=9606 GN=NBN PE=1 SV=1	39.7434	moderate
Q9H307	Pinin OS=Homo sapiens OX=9606 GN=PNN PE=1 SV=5	39.7479	moderate
Q9BTC0	Death-inducer obliterator 1 OS=Homo sapiens OX=9606 GN=DIDO1 PE=1 SV=5	39.7513	moderate
O75044	SLIT-ROBO Rho GTPase-activating protein 2 OS=Homo sapiens OX=9606 GN=SRGAP2 PE=1 SV=3	39.7583	moderate
Q8N3C7	CAP-Gly domain-containing linker protein 4 OS=Homo sapiens OX=9606 GN=CLIP4 PE=1 SV=1	39.7587	moderate
P06753	Tropomyosin alpha-3 chain OS=Homo sapiens OX=9606 GN=TPM3 PE=1 SV=2	39.7647	moderate
Q53GL7	Protein mono-ADP-ribosyltransferase PARP10 OS=Homo sapiens OX=9606 GN=PARP10 PE=1 SV=2	39.7889	moderate
Q9ULR3	Protein phosphatase 1H OS=Homo sapiens OX=9606 GN=PPM1H PE=1 SV=2	39.8048	moderate
Q08623	Pseudouridine-5'-phosphatase OS=Homo sapiens OX=9606 GN=PUDP PE=1 SV=3	39.84	moderate
Q9HAV7	GrpE protein homolog 1, mitochondrial OS=Homo sapiens OX=9606 GN=GRPEL1 PE=1 SV=2	39.8654	moderate
P55212	Caspase-6 OS=Homo sapiens OX=9606 GN=CASP6 PE=1 SV=2	39.8718	moderate
Q8N8R3	Mitochondrial basic amino acids transporter OS=Homo sapiens OX=9606 GN=SLC25A29 PE=1 SV=2	39.8812	moderate
P84243	Histone H3.3 OS=Homo sapiens OX=9606 GN=H3-3A PE=1 SV=2	39.9042	moderate
Q15428	Splicing factor 3A subunit 2 OS=Homo sapiens OX=9606 GN=SF3A2 PE=1 SV=2	39.917	moderate
Q9BW71	HIRA-interacting protein 3 OS=Homo sapiens OX=9606 GN=HIRIP3 PE=1 SV=3	39.9236	moderate
Q86SF2	N-acetylgalactosaminyltransferase 7 OS=Homo sapiens OX=9606 GN=GALNT7 PE=1 SV=1	39.9349	moderate
Q96K21	Abscission/NoCut checkpoint regulator OS=Homo sapiens OX=9606 GN=ZFYVE19 PE=1 SV=3	39.9416	moderate
Q92620	Pre-mRNA-splicing factor ATP-dependent RNA helicase PRP16 OS=Homo sapiens OX=9606 GN=DHX38 PE=1 SV=2	39.9428	moderate
Q8NHP8	Putative phospholipase B-like 2 OS=Homo sapiens OX=9606 GN=PLBD2 PE=1 SV=2	39.9643	moderate
Q9BY43	Charged multivesicular body protein 4a OS=Homo sapiens OX=9606 GN=CHMP4A PE=1 SV=3	39.9709	moderate
Q13257	Mitotic spindle assembly checkpoint protein MAD2A OS=Homo sapiens OX=9606 GN=MAD2L1 PE=1 SV=1	39.973	moderate
Q6GYQ0	Ral GTPase-activating protein subunit alpha-1 OS=Homo sapiens OX=9606 GN=RALGAPA1 PE=1 SV=1	39.9822	moderate
Q9UHX1	Poly(U)-binding-splicing factor PUF60 OS=Homo sapiens OX=9606 GN=PUF60 PE=1 SV=1	39.989	moderate
O00151	PDZ and LIM domain protein 1 OS=Homo sapiens OX=9606 GN=PDLIM1 PE=1 SV=4	39.997	moderate
O14920	Inhibitor of nuclear factor kappa-B kinase subunit beta OS=Homo sapiens OX=9606 GN=IKBKB PE=1 SV=1	39.9974	moderate
Q7L5D6	Golgi to ER traffic protein 4 homolog OS=Homo sapiens OX=9606 GN=GET4 PE=1 SV=1	39.9991	moderate
Q3MHD2	Protein LSM12 homolog OS=Homo sapiens OX=9606 GN=LSM12 PE=1 SV=2	40.0012	moderate
Q9UGV2	Protein NDRG3 OS=Homo sapiens OX=9606 GN=NDRG3 PE=1 SV=2	40.0018	moderate
P24534	Elongation factor 1-beta OS=Homo sapiens OX=9606 GN=EEF1B2 PE=1 SV=3	40.0104	moderate
P23921	Ribonucleoside-diphosphate reductase large subunit OS=Homo sapiens OX=9606 GN=RRM1 PE=1 SV=1	40.0146	moderate
O75832	26S proteasome non-ATPase regulatory subunit 10 OS=Homo sapiens OX=9606 GN=PSMD10 PE=1 SV=1	40.0154	moderate
Q9P016	Thymocyte nuclear protein 1 OS=Homo sapiens OX=9606 GN=THYN1 PE=1 SV=1	40.0837	moderate
Q16531	DNA damage-binding protein 1 OS=Homo sapiens OX=9606 GN=DDB1 PE=1 SV=1	40.0914	moderate
O00629	Importin subunit alpha-3 OS=Homo sapiens OX=9606 GN=KPNA4 PE=1 SV=1	40.0964	moderate
Q3B726	DNA-directed RNA polymerase I subunit RPA43 OS=Homo sapiens OX=9606 GN=POLR1F PE=1 SV=1	40.1191	moderate
Q16795	NADH dehydrogenase [ubiquinone] 1 alpha subcomplex subunit 9, mitochondrial OS=Homo sapiens OX=9606 GN=NDUFA9 PE=1 SV=2	40.1428	moderate
O00182	Galectin-9 OS=Homo sapiens OX=9606 GN=LGALS9 PE=1 SV=2	40.1567	moderate
O60573	Eukaryotic translation initiation factor 4E type 2 OS=Homo sapiens OX=9606 GN=EIF4E2 PE=1 SV=1	40.1591	moderate
Q96C01	Protein FAM136A OS=Homo sapiens OX=9606 GN=FAM136A PE=1 SV=1	40.1634	moderate
Q9P270	SLAIN motif-containing protein 2 OS=Homo sapiens OX=9606 GN=SLAIN2 PE=1 SV=2	40.1831	moderate
P20042	Eukaryotic translation initiation factor 2 subunit 2 OS=Homo sapiens OX=9606 GN=EIF2S2 PE=1 SV=2	40.2028	moderate
Q4G0F5	Vacuolar protein sorting-associated protein 26B OS=Homo sapiens OX=9606 GN=VPS26B PE=1 SV=2	40.214	moderate
Q9NR56	Muscleblind-like protein 1 OS=Homo sapiens OX=9606 GN=MBNL1 PE=1 SV=2	40.2194	moderate
O75886	Signal transducing adapter molecule 2 OS=Homo sapiens OX=9606 GN=STAM2 PE=1 SV=1	40.2351	moderate
Q92974	Rho guanine nucleotide exchange factor 2 OS=Homo sapiens OX=9606 GN=ARHGEF2 PE=1 SV=4	40.2397	moderate
Q8IWR0	Zinc finger CCCH domain-containing protein 7A OS=Homo sapiens OX=9606 GN=ZC3H7A PE=1 SV=1	40.2459	moderate
Q9BVG4	Protein PBDC1 OS=Homo sapiens OX=9606 GN=PBDC1 PE=1 SV=1	40.2486	moderate
Q9UMS4	Pre-mRNA-processing factor 19 OS=Homo sapiens OX=9606 GN=PRPF19 PE=1 SV=1	40.2488	moderate
Q9UJX3	Anaphase-promoting complex subunit 7 OS=Homo sapiens OX=9606 GN=ANAPC7 PE=1 SV=4	40.249	moderate
P09884	DNA polymerase alpha catalytic subunit OS=Homo sapiens OX=9606 GN=POLA1 PE=1 SV=2	40.251	moderate
Q71UM5	40S ribosomal protein S27-like OS=Homo sapiens OX=9606 GN=RPS27L PE=1 SV=3	40.2637	moderate
O75586	Mediator of RNA polymerase II transcription subunit 6 OS=Homo sapiens OX=9606 GN=MED6 PE=1 SV=2	40.281	moderate
Q9BZF3	Oxysterol-binding protein-related protein 6 OS=Homo sapiens OX=9606 GN=OSBPL6 PE=1 SV=1	40.2995	moderate
Q9NY12	H/ACA ribonucleoprotein complex subunit 1 OS=Homo sapiens OX=9606 GN=GAR1 PE=1 SV=1	40.3049	moderate
Q96BN2	Transcriptional adapter 1 OS=Homo sapiens OX=9606 GN=TADA1 PE=1 SV=1	40.3166	moderate
Q9NV56	MRG/MORF4L-binding protein OS=Homo sapiens OX=9606 GN=MRGBP PE=1 SV=1	40.3239	moderate
P98194	Calcium-transporting ATPase type 2C member 1 OS=Homo sapiens OX=9606 GN=ATP2C1 PE=1 SV=3	40.349	moderate
Q08431	Lactadherin OS=Homo sapiens OX=9606 GN=MFGE8 PE=1 SV=3	40.3493	moderate
Q9H582	Zinc finger protein 644 OS=Homo sapiens OX=9606 GN=ZNF644 PE=1 SV=2	40.3685	moderate
P35236	Tyrosine-protein phosphatase non-receptor type 7 OS=Homo sapiens OX=9606 GN=PTPN7 PE=1 SV=3	40.3871	moderate
P52565	Rho GDP-dissociation inhibitor 1 OS=Homo sapiens OX=9606 GN=ARHGDIA PE=1 SV=3	40.3934	moderate
P39210	Protein Mpv17 OS=Homo sapiens OX=9606 GN=MPV17 PE=1 SV=1	40.4087	moderate
P42574	Caspase-3 OS=Homo sapiens OX=9606 GN=CASP3 PE=1 SV=2	40.4128	moderate
O00217	NADH dehydrogenase [ubiquinone] iron-sulfur protein 8, mitochondrial OS=Homo sapiens OX=9606 GN=NDUFS8 PE=1 SV=1	40.422	moderate
O00418	Eukaryotic elongation factor 2 kinase OS=Homo sapiens OX=9606 GN=EEF2K PE=1 SV=2	40.4359	moderate
O95292	Vesicle-associated membrane protein-associated protein B/C OS=Homo sapiens OX=9606 GN=VAPB PE=1 SV=3	40.4392	moderate
P48634	Protein PRRC2A OS=Homo sapiens OX=9606 GN=PRRC2A PE=1 SV=3	40.4452	moderate
Q9P0M6	Core histone macro-H2A.2 OS=Homo sapiens OX=9606 GN=MACROH2A2 PE=1 SV=3	40.4484	moderate
Q9BPX6	Calcium uptake protein 1, mitochondrial OS=Homo sapiens OX=9606 GN=MICU1 PE=1 SV=1	40.4795	moderate
P08047	Transcription factor Sp1 OS=Homo sapiens OX=9606 GN=SP1 PE=1 SV=3	40.4856	moderate
P40692	DNA mismatch repair protein Mlh1 OS=Homo sapiens OX=9606 GN=MLH1 PE=1 SV=1	40.4877	moderate
Q96SZ5	2-aminoethanethiol dioxygenase OS=Homo sapiens OX=9606 GN=ADO PE=1 SV=2	40.5	moderate
Q9NWZ8	Gem-associated protein 8 OS=Homo sapiens OX=9606 GN=GEMIN8 PE=1 SV=1	40.5221	moderate
O60671	Cell cycle checkpoint protein RAD1 OS=Homo sapiens OX=9606 GN=RAD1 PE=1 SV=1	40.5356	moderate
Q96JG6	Syndetin OS=Homo sapiens OX=9606 GN=VPS50 PE=1 SV=3	40.5392	moderate
Q9NXW9	Alpha-ketoglutarate-dependent dioxygenase alkB homolog 4 OS=Homo sapiens OX=9606 GN=ALKBH4 PE=1 SV=1	40.5569	moderate
O00170	AH receptor-interacting protein OS=Homo sapiens OX=9606 GN=AIP PE=1 SV=2	40.5765	moderate
Q13601	KRR1 small subunit processome component homolog OS=Homo sapiens OX=9606 GN=KRR1 PE=1 SV=4	40.5845	moderate
Q12974	Protein tyrosine phosphatase type IVA 2 OS=Homo sapiens OX=9606 GN=PTP4A2 PE=1 SV=1	40.5904	moderate
Q9BZI7	Regulator of nonsense transcripts 3B OS=Homo sapiens OX=9606 GN=UPF3B PE=1 SV=1	40.5911	moderate
Q8NBF6	Late secretory pathway protein AVL9 homolog OS=Homo sapiens OX=9606 GN=AVL9 PE=1 SV=1	40.598	moderate
P54687	Branched-chain-amino-acid aminotransferase, cytosolic OS=Homo sapiens OX=9606 GN=BCAT1 PE=1 SV=3	40.6037	moderate
Q9UK61	Protein TASOR OS=Homo sapiens OX=9606 GN=TASOR PE=1 SV=3	40.6141	moderate
Q7Z3E2	Coiled-coil domain-containing protein 186 OS=Homo sapiens OX=9606 GN=CCDC186 PE=1 SV=2	40.6155	moderate
Q92575	UBX domain-containing protein 4 OS=Homo sapiens OX=9606 GN=UBXN4 PE=1 SV=2	40.6305	moderate
O43491	Band 4.1-like protein 2 OS=Homo sapiens OX=9606 GN=EPB41L2 PE=1 SV=1	40.6349	moderate
Q9NVI1	Fanconi anemia group I protein OS=Homo sapiens OX=9606 GN=FANCI PE=1 SV=4	40.6447	moderate
A3KN83	Protein strawberry notch homolog 1 OS=Homo sapiens OX=9606 GN=SBNO1 PE=1 SV=1	40.6537	moderate
Q14232	Translation initiation factor eIF-2B subunit alpha OS=Homo sapiens OX=9606 GN=EIF2B1 PE=1 SV=1	40.6592	moderate
Q86YS7	C2 domain-containing protein 5 OS=Homo sapiens OX=9606 GN=C2CD5 PE=1 SV=1	40.6693	moderate
Q9P032	NADH dehydrogenase [ubiquinone] 1 alpha subcomplex assembly factor 4 OS=Homo sapiens OX=9606 GN=NDUFAF4 PE=1 SV=1	40.6753	moderate
Q9UMY4	Sorting nexin-12 OS=Homo sapiens OX=9606 GN=SNX12 PE=1 SV=4	40.6924	moderate
Q8N392	Rho GTPase-activating protein 18 OS=Homo sapiens OX=9606 GN=ARHGAP18 PE=1 SV=3	40.7023	moderate
Q8N4Q0	Prostaglandin reductase 3 OS=Homo sapiens OX=9606 GN=ZADH2 PE=1 SV=1	40.7047	moderate
Q14331	Protein FRG1 OS=Homo sapiens OX=9606 GN=FRG1 PE=1 SV=1	40.7227	moderate
Q6P1L5	Protein FAM117B OS=Homo sapiens OX=9606 GN=FAM117B PE=1 SV=2	40.7523	moderate
P42566	Epidermal growth factor receptor substrate 15 OS=Homo sapiens OX=9606 GN=EPS15 PE=1 SV=2	40.755	moderate
Q9Y5S1	Transient receptor potential cation channel subfamily V member 2 OS=Homo sapiens OX=9606 GN=TRPV2 PE=1 SV=1	40.7755	moderate
Q9H3N1	Thioredoxin-related transmembrane protein 1 OS=Homo sapiens OX=9606 GN=TMX1 PE=1 SV=1	40.8027	moderate
P29558	RNA-binding motif, single-stranded-interacting protein 1 OS=Homo sapiens OX=9606 GN=RBMS1 PE=1 SV=3	40.8081	moderate
Q7Z7A3	Cytoplasmic tRNA 2-thiolation protein 1 OS=Homo sapiens OX=9606 GN=CTU1 PE=1 SV=1	40.8193	moderate
Q4LE39	AT-rich interactive domain-containing protein 4B OS=Homo sapiens OX=9606 GN=ARID4B PE=1 SV=2	40.8194	moderate
P22033	Methylmalonyl-CoA mutase, mitochondrial OS=Homo sapiens OX=9606 GN=MMUT PE=1 SV=4	40.8351	moderate
Q15785	Mitochondrial import receptor subunit TOM34 OS=Homo sapiens OX=9606 GN=TOMM34 PE=1 SV=2	40.8364	moderate
P01137	Transforming growth factor beta-1 proprotein OS=Homo sapiens OX=9606 GN=TGFB1 PE=1 SV=2	40.8388	moderate
P83731	60S ribosomal protein L24 OS=Homo sapiens OX=9606 GN=RPL24 PE=1 SV=1	40.8573	moderate
Q8WVE0	EEF1A lysine methyltransferase 1 OS=Homo sapiens OX=9606 GN=EEF1AKMT1 PE=1 SV=1	40.8601	moderate
Q12874	Splicing factor 3A subunit 3 OS=Homo sapiens OX=9606 GN=SF3A3 PE=1 SV=1	40.8947	moderate
P68400	Casein kinase II subunit alpha OS=Homo sapiens OX=9606 GN=CSNK2A1 PE=1 SV=1	40.9103	moderate
O75400	Pre-mRNA-processing factor 40 homolog A OS=Homo sapiens OX=9606 GN=PRPF40A PE=1 SV=2	40.9239	moderate
P26038	Moesin OS=Homo sapiens OX=9606 GN=MSN PE=1 SV=3	40.9282	moderate
P41240	Tyrosine-protein kinase CSK OS=Homo sapiens OX=9606 GN=CSK PE=1 SV=1	40.9299	moderate
Q9Y639	Neuroplastin OS=Homo sapiens OX=9606 GN=NPTN PE=1 SV=2	40.9321	moderate
Q96AJ9	Vesicle transport through interaction with t-SNAREs homolog 1A OS=Homo sapiens OX=9606 GN=VTI1A PE=1 SV=2	40.9614	moderate
Q9UNP9	Peptidyl-prolyl cis-trans isomerase E OS=Homo sapiens OX=9606 GN=PPIE PE=1 SV=1	40.9652	moderate
O95714	E3 ubiquitin-protein ligase HERC2 OS=Homo sapiens OX=9606 GN=HERC2 PE=1 SV=2	40.9679	moderate
Q9BUK6	Protein misato homolog 1 OS=Homo sapiens OX=9606 GN=MSTO1 PE=1 SV=1	40.9692	moderate
Q13177	Serine/threonine-protein kinase PAK 2 OS=Homo sapiens OX=9606 GN=PAK2 PE=1 SV=3	40.9794	moderate
O15514	DNA-directed RNA polymerase II subunit RPB4 OS=Homo sapiens OX=9606 GN=POLR2D PE=1 SV=1	40.9796	moderate
O15511	Actin-related protein 2/3 complex subunit 5 OS=Homo sapiens OX=9606 GN=ARPC5 PE=1 SV=3	40.9885	moderate
P09669	Cytochrome c oxidase subunit 6C OS=Homo sapiens OX=9606 GN=COX6C PE=1 SV=2	40.9931	moderate
O00308	NEDD4-like E3 ubiquitin-protein ligase WWP2 OS=Homo sapiens OX=9606 GN=WWP2 PE=1 SV=2	41.0041	moderate
P52701	DNA mismatch repair protein Msh6 OS=Homo sapiens OX=9606 GN=MSH6 PE=1 SV=2	41.0093	moderate
P07339	Cathepsin D OS=Homo sapiens OX=9606 GN=CTSD PE=1 SV=1	41.0251	moderate
Q13435	Splicing factor 3B subunit 2 OS=Homo sapiens OX=9606 GN=SF3B2 PE=1 SV=2	41.0252	moderate
P56182	Ribosomal RNA processing protein 1 homolog A OS=Homo sapiens OX=9606 GN=RRP1 PE=1 SV=1	41.0274	moderate
O00461	Golgi integral membrane protein 4 OS=Homo sapiens OX=9606 GN=GOLIM4 PE=1 SV=1	41.0298	moderate
P13489	Ribonuclease inhibitor OS=Homo sapiens OX=9606 GN=RNH1 PE=1 SV=2	41.0424	moderate
Q9NXW2	DnaJ homolog subfamily B member 12 OS=Homo sapiens OX=9606 GN=DNAJB12 PE=1 SV=5	41.0486	moderate
Q9H2U1	ATP-dependent DNA/RNA helicase DHX36 OS=Homo sapiens OX=9606 GN=DHX36 PE=1 SV=2	41.0692	moderate
Q08752	Peptidyl-prolyl cis-trans isomerase D OS=Homo sapiens OX=9606 GN=PPID PE=1 SV=3	41.0795	moderate
P42167	Lamina-associated polypeptide 2, isoforms beta/gamma OS=Homo sapiens OX=9606 GN=TMPO PE=1 SV=2	41.0883	moderate
P49407	Beta-arrestin-1 OS=Homo sapiens OX=9606 GN=ARRB1 PE=1 SV=2	41.101	moderate
P49915	GMP synthase [glutamine-hydrolyzing] OS=Homo sapiens OX=9606 GN=GMPS PE=1 SV=1	41.1189	moderate
Q9NQ50	39S ribosomal protein L40, mitochondrial OS=Homo sapiens OX=9606 GN=MRPL40 PE=1 SV=1	41.1357	moderate
O15355	Protein phosphatase 1G OS=Homo sapiens OX=9606 GN=PPM1G PE=1 SV=1	41.1425	moderate
Q8IVM0	Coiled-coil domain-containing protein 50 OS=Homo sapiens OX=9606 GN=CCDC50 PE=1 SV=1	41.1526	moderate
Q7Z6Z7	E3 ubiquitin-protein ligase HUWE1 OS=Homo sapiens OX=9606 GN=HUWE1 PE=1 SV=3	41.1554	moderate
P48507	Glutamate--cysteine ligase regulatory subunit OS=Homo sapiens OX=9606 GN=GCLM PE=1 SV=1	41.1654	moderate
O60884	DnaJ homolog subfamily A member 2 OS=Homo sapiens OX=9606 GN=DNAJA2 PE=1 SV=1	41.174	moderate
Q9H4Z3	mRNA (2'-O-methyladenosine-N(6)-)-methyltransferase OS=Homo sapiens OX=9606 GN=PCIF1 PE=1 SV=1	41.176	moderate
Q96AT9	Ribulose-phosphate 3-epimerase OS=Homo sapiens OX=9606 GN=RPE PE=1 SV=1	41.1784	moderate
Q969X6	U3 small nucleolar RNA-associated protein 4 homolog OS=Homo sapiens OX=9606 GN=UTP4 PE=1 SV=1	41.1847	moderate
Q14145	Kelch-like ECH-associated protein 1 OS=Homo sapiens OX=9606 GN=KEAP1 PE=1 SV=2	41.2095	moderate
Q9H479	Fructosamine-3-kinase OS=Homo sapiens OX=9606 GN=FN3K PE=1 SV=1	41.2144	moderate
Q9H501	ESF1 homolog OS=Homo sapiens OX=9606 GN=ESF1 PE=1 SV=1	41.2183	moderate
P12004	Proliferating cell nuclear antigen OS=Homo sapiens OX=9606 GN=PCNA PE=1 SV=1	41.2289	moderate
Q8IWX8	Calcium homeostasis endoplasmic reticulum protein OS=Homo sapiens OX=9606 GN=CHERP PE=1 SV=3	41.2374	moderate
Q14677	Clathrin interactor 1 OS=Homo sapiens OX=9606 GN=CLINT1 PE=1 SV=1	41.2418	moderate
Q8NFU3	Thiosulfate:glutathione sulfurtransferase OS=Homo sapiens OX=9606 GN=TSTD1 PE=1 SV=3	41.2484	moderate
O75312	Zinc finger protein ZPR1 OS=Homo sapiens OX=9606 GN=ZPR1 PE=1 SV=1	41.252	moderate
Q9NUQ8	ATP-binding cassette sub-family F member 3 OS=Homo sapiens OX=9606 GN=ABCF3 PE=1 SV=2	41.2532	moderate
Q9BRP8	Partner of Y14 and mago OS=Homo sapiens OX=9606 GN=PYM1 PE=1 SV=1	41.2567	moderate
O95819	Mitogen-activated protein kinase kinase kinase kinase 4 OS=Homo sapiens OX=9606 GN=MAP4K4 PE=1 SV=2	41.2627	moderate
Q13347	Eukaryotic translation initiation factor 3 subunit I OS=Homo sapiens OX=9606 GN=EIF3I PE=1 SV=1	41.2628	moderate
P52597	Heterogeneous nuclear ribonucleoprotein F OS=Homo sapiens OX=9606 GN=HNRNPF PE=1 SV=3	41.282	moderate
Q9Y2S7	Polymerase delta-interacting protein 2 OS=Homo sapiens OX=9606 GN=POLDIP2 PE=1 SV=1	41.3008	moderate
P16157	Ankyrin-1 OS=Homo sapiens OX=9606 GN=ANK1 PE=1 SV=3	41.3205	moderate
Q9BU89	Deoxyhypusine hydroxylase OS=Homo sapiens OX=9606 GN=DOHH PE=1 SV=1	41.3219	moderate
Q9Y508	E3 ubiquitin-protein ligase RNF114 OS=Homo sapiens OX=9606 GN=RNF114 PE=1 SV=1	41.3492	moderate
Q96S66	Chloride channel CLIC-like protein 1 OS=Homo sapiens OX=9606 GN=CLCC1 PE=1 SV=1	41.3606	moderate
P53365	Arfaptin-2 OS=Homo sapiens OX=9606 GN=ARFIP2 PE=1 SV=1	41.3637	moderate
P11413	Glucose-6-phosphate 1-dehydrogenase OS=Homo sapiens OX=9606 GN=G6PD PE=1 SV=4	41.369	moderate
Q9Y3A4	Ribosomal RNA-processing protein 7 homolog A OS=Homo sapiens OX=9606 GN=RRP7A PE=1 SV=2	41.3832	moderate
Q96II8	DISP complex protein LRCH3 OS=Homo sapiens OX=9606 GN=LRCH3 PE=1 SV=2	41.3954	moderate
Q92888	Rho guanine nucleotide exchange factor 1 OS=Homo sapiens OX=9606 GN=ARHGEF1 PE=1 SV=2	41.3999	moderate
P13984	General transcription factor IIF subunit 2 OS=Homo sapiens OX=9606 GN=GTF2F2 PE=1 SV=2	41.4339	moderate
Q86Y82	Syntaxin-12 OS=Homo sapiens OX=9606 GN=STX12 PE=1 SV=1	41.4431	moderate
Q9UMX5	Neudesin OS=Homo sapiens OX=9606 GN=NENF PE=1 SV=1	41.452	moderate
P42166	Lamina-associated polypeptide 2, isoform alpha OS=Homo sapiens OX=9606 GN=TMPO PE=1 SV=2	41.4544	moderate
P16401	Histone H1.5 OS=Homo sapiens OX=9606 GN=H1-5 PE=1 SV=3	41.473	moderate
O60524	Nuclear export mediator factor NEMF OS=Homo sapiens OX=9606 GN=NEMF PE=1 SV=4	41.4797	moderate
Q86UY6	N-alpha-acetyltransferase 40 OS=Homo sapiens OX=9606 GN=NAA40 PE=1 SV=1	41.4936	moderate
O75907	Diacylglycerol O-acyltransferase 1 OS=Homo sapiens OX=9606 GN=DGAT1 PE=1 SV=2	41.4957	moderate
P02794	Ferritin heavy chain OS=Homo sapiens OX=9606 GN=FTH1 PE=1 SV=2	41.4966	moderate
Q8N5N7	39S ribosomal protein L50, mitochondrial OS=Homo sapiens OX=9606 GN=MRPL50 PE=1 SV=2	41.5121	moderate
Q9H330	Transmembrane protein 245 OS=Homo sapiens OX=9606 GN=TMEM245 PE=1 SV=3	41.5205	moderate
Q5VT52	Regulation of nuclear pre-mRNA domain-containing protein 2 OS=Homo sapiens OX=9606 GN=RPRD2 PE=1 SV=1	41.5274	moderate
Q9UI14	Prenylated Rab acceptor protein 1 OS=Homo sapiens OX=9606 GN=RABAC1 PE=1 SV=1	41.5337	moderate
Q5BJH7	Protein YIF1B OS=Homo sapiens OX=9606 GN=YIF1B PE=1 SV=1	41.5445	moderate
Q14790	Caspase-8 OS=Homo sapiens OX=9606 GN=CASP8 PE=1 SV=1	41.5479	moderate
O43396	Thioredoxin-like protein 1 OS=Homo sapiens OX=9606 GN=TXNL1 PE=1 SV=3	41.5513	moderate
Q9NTJ3	Structural maintenance of chromosomes protein 4 OS=Homo sapiens OX=9606 GN=SMC4 PE=1 SV=2	41.5545	moderate
Q15056	Eukaryotic translation initiation factor 4H OS=Homo sapiens OX=9606 GN=EIF4H PE=1 SV=5	41.5547	moderate
Q8IV63	Inactive serine/threonine-protein kinase VRK3 OS=Homo sapiens OX=9606 GN=VRK3 PE=1 SV=2	41.5566	moderate
P51812	Ribosomal protein S6 kinase alpha-3 OS=Homo sapiens OX=9606 GN=RPS6KA3 PE=1 SV=1	41.558	moderate
P46379	Large proline-rich protein BAG6 OS=Homo sapiens OX=9606 GN=BAG6 PE=1 SV=2	41.5626	moderate
P82909	28S ribosomal protein S36, mitochondrial OS=Homo sapiens OX=9606 GN=MRPS36 PE=1 SV=2	41.5724	moderate
Q15814	Tubulin-specific chaperone C OS=Homo sapiens OX=9606 GN=TBCC PE=1 SV=2	41.5904	moderate
Q9ULT8	E3 ubiquitin-protein ligase HECTD1 OS=Homo sapiens OX=9606 GN=HECTD1 PE=1 SV=3	41.5909	moderate
Q8NCC3	Phospholipase A2 group XV OS=Homo sapiens OX=9606 GN=PLA2G15 PE=1 SV=2	41.6033	moderate
P08238	Heat shock protein HSP 90-beta OS=Homo sapiens OX=9606 GN=HSP90AB1 PE=1 SV=4	41.6184	moderate
Q07866	Kinesin light chain 1 OS=Homo sapiens OX=9606 GN=KLC1 PE=1 SV=2	41.6197	moderate
Q96P47	Arf-GAP with GTPase, ANK repeat and PH domain-containing protein 3 OS=Homo sapiens OX=9606 GN=AGAP3 PE=1 SV=2	41.636	moderate
P31749	RAC-alpha serine/threonine-protein kinase OS=Homo sapiens OX=9606 GN=AKT1 PE=1 SV=2	41.6547	moderate
Q9H3H3	UPF0696 protein C11orf68 OS=Homo sapiens OX=9606 GN=C11orf68 PE=1 SV=3	41.6699	moderate
Q8TC07	TBC1 domain family member 15 OS=Homo sapiens OX=9606 GN=TBC1D15 PE=1 SV=2	41.6745	moderate
P12268	Inosine-5'-monophosphate dehydrogenase 2 OS=Homo sapiens OX=9606 GN=IMPDH2 PE=1 SV=2	41.6818	moderate
Q8IUF1	COBW domain-containing protein 2 OS=Homo sapiens OX=9606 GN=CBWD2 PE=2 SV=1	41.687	moderate
Q04206	Transcription factor p65 OS=Homo sapiens OX=9606 GN=RELA PE=1 SV=2	41.7005	moderate
P11279	Lysosome-associated membrane glycoprotein 1 OS=Homo sapiens OX=9606 GN=LAMP1 PE=1 SV=3	41.7049	moderate
Q96G21	U3 small nucleolar ribonucleoprotein protein IMP4 OS=Homo sapiens OX=9606 GN=IMP4 PE=1 SV=1	41.7106	moderate
C9JLW8	Mapk-regulated corepressor-interacting protein 1 OS=Homo sapiens OX=9606 GN=MCRIP1 PE=1 SV=1	41.7142	moderate
P39687	Acidic leucine-rich nuclear phosphoprotein 32 family member A OS=Homo sapiens OX=9606 GN=ANP32A PE=1 SV=1	41.7163	moderate
O75061	Putative tyrosine-protein phosphatase auxilin OS=Homo sapiens OX=9606 GN=DNAJC6 PE=1 SV=3	41.7265	moderate
Q9GZL7	Ribosome biogenesis protein WDR12 OS=Homo sapiens OX=9606 GN=WDR12 PE=1 SV=2	41.7266	moderate
Q9Y570	Protein phosphatase methylesterase 1 OS=Homo sapiens OX=9606 GN=PPME1 PE=1 SV=3	41.7394	moderate
P05386	60S acidic ribosomal protein P1 OS=Homo sapiens OX=9606 GN=RPLP1 PE=1 SV=1	41.7474	moderate
Q8IYU8	Calcium uptake protein 2, mitochondrial OS=Homo sapiens OX=9606 GN=MICU2 PE=1 SV=2	41.7504	moderate
Q06830	Peroxiredoxin-1 OS=Homo sapiens OX=9606 GN=PRDX1 PE=1 SV=1	41.7626	moderate
Q14152	Eukaryotic translation initiation factor 3 subunit A OS=Homo sapiens OX=9606 GN=EIF3A PE=1 SV=1	41.7637	moderate
Q9BZZ5	Apoptosis inhibitor 5 OS=Homo sapiens OX=9606 GN=API5 PE=1 SV=3	41.7675	moderate
P52948	Nuclear pore complex protein Nup98-Nup96 OS=Homo sapiens OX=9606 GN=NUP98 PE=1 SV=4	41.7695	moderate
Q7Z2W4	Zinc finger CCCH-type antiviral protein 1 OS=Homo sapiens OX=9606 GN=ZC3HAV1 PE=1 SV=3	41.7733	moderate
Q92552	28S ribosomal protein S27, mitochondrial OS=Homo sapiens OX=9606 GN=MRPS27 PE=1 SV=3	41.7896	moderate
Q5HYI8	Rab-like protein 3 OS=Homo sapiens OX=9606 GN=RABL3 PE=1 SV=1	41.7935	moderate
P07737	Profilin-1 OS=Homo sapiens OX=9606 GN=PFN1 PE=1 SV=2	41.7964	moderate
O94888	UBX domain-containing protein 7 OS=Homo sapiens OX=9606 GN=UBXN7 PE=1 SV=2	41.8254	moderate
Q15311	RalA-binding protein 1 OS=Homo sapiens OX=9606 GN=RALBP1 PE=1 SV=3	41.8459	moderate
O15321	Transmembrane 9 superfamily member 1 OS=Homo sapiens OX=9606 GN=TM9SF1 PE=2 SV=2	41.872	moderate
P68036	Ubiquitin-conjugating enzyme E2 L3 OS=Homo sapiens OX=9606 GN=UBE2L3 PE=1 SV=1	41.8831	moderate
Q16740	ATP-dependent Clp protease proteolytic subunit, mitochondrial OS=Homo sapiens OX=9606 GN=CLPP PE=1 SV=1	41.8857	moderate
P43487	Ran-specific GTPase-activating protein OS=Homo sapiens OX=9606 GN=RANBP1 PE=1 SV=1	41.9008	moderate
P62256	Ubiquitin-conjugating enzyme E2 H OS=Homo sapiens OX=9606 GN=UBE2H PE=1 SV=1	41.9036	moderate
Q86UV5	Ubiquitin carboxyl-terminal hydrolase 48 OS=Homo sapiens OX=9606 GN=USP48 PE=1 SV=1	41.9124	moderate
Q9Y3P9	Rab GTPase-activating protein 1 OS=Homo sapiens OX=9606 GN=RABGAP1 PE=1 SV=3	41.917	moderate
Q13287	N-myc-interactor OS=Homo sapiens OX=9606 GN=NMI PE=1 SV=2	41.9322	moderate
Q9C005	Protein dpy-30 homolog OS=Homo sapiens OX=9606 GN=DPY30 PE=1 SV=1	41.934	moderate
Q9UKX7	Nuclear pore complex protein Nup50 OS=Homo sapiens OX=9606 GN=NUP50 PE=1 SV=2	41.9523	moderate
Q9GZT3	SRA stem-loop-interacting RNA-binding protein, mitochondrial OS=Homo sapiens OX=9606 GN=SLIRP PE=1 SV=1	41.9734	moderate
P98179	RNA-binding protein 3 OS=Homo sapiens OX=9606 GN=RBM3 PE=1 SV=1	41.983	moderate
Q7Z3K3	Pogo transposable element with ZNF domain OS=Homo sapiens OX=9606 GN=POGZ PE=1 SV=2	42.0053	moderate
Q8TEA8	D-aminoacyl-tRNA deacylase 1 OS=Homo sapiens OX=9606 GN=DTD1 PE=1 SV=2	42.0089	moderate
Q9UBF8	Phosphatidylinositol 4-kinase beta OS=Homo sapiens OX=9606 GN=PI4KB PE=1 SV=1	42.0095	moderate
P63167	Dynein light chain 1, cytoplasmic OS=Homo sapiens OX=9606 GN=DYNLL1 PE=1 SV=1	42.0107	moderate
Q99707	Methionine synthase OS=Homo sapiens OX=9606 GN=MTR PE=1 SV=2	42.0195	moderate
Q14457	Beclin-1 OS=Homo sapiens OX=9606 GN=BECN1 PE=1 SV=2	42.0466	moderate
Q96B36	Proline-rich AKT1 substrate 1 OS=Homo sapiens OX=9606 GN=AKT1S1 PE=1 SV=1	42.049	moderate
O75427	Leucine-rich repeat and calponin homology domain-containing protein 4 OS=Homo sapiens OX=9606 GN=LRCH4 PE=1 SV=2	42.0566	moderate
P49662	Caspase-4 OS=Homo sapiens OX=9606 GN=CASP4 PE=1 SV=1	42.0585	moderate
P30520	Adenylosuccinate synthetase isozyme 2 OS=Homo sapiens OX=9606 GN=ADSS2 PE=1 SV=3	42.0587	moderate
Q9Y6G3	39S ribosomal protein L42, mitochondrial OS=Homo sapiens OX=9606 GN=MRPL42 PE=1 SV=1	42.0596	moderate
Q9Y6E2	Basic leucine zipper and W2 domain-containing protein 2 OS=Homo sapiens OX=9606 GN=BZW2 PE=1 SV=1	42.0615	moderate
Q9Y3U8	60S ribosomal protein L36 OS=Homo sapiens OX=9606 GN=RPL36 PE=1 SV=3	42.0846	moderate
Q8N3D4	EH domain-binding protein 1-like protein 1 OS=Homo sapiens OX=9606 GN=EHBP1L1 PE=1 SV=2	42.0882	moderate
O14880	Microsomal glutathione S-transferase 3 OS=Homo sapiens OX=9606 GN=MGST3 PE=1 SV=1	42.092	moderate
P26447	Protein S100-A4 OS=Homo sapiens OX=9606 GN=S100A4 PE=1 SV=1	42.1371	moderate
Q14155	Rho guanine nucleotide exchange factor 7 OS=Homo sapiens OX=9606 GN=ARHGEF7 PE=1 SV=2	42.1431	moderate
Q16539	Mitogen-activated protein kinase 14 OS=Homo sapiens OX=9606 GN=MAPK14 PE=1 SV=3	42.1525	moderate
Q9NTZ6	RNA-binding protein 12 OS=Homo sapiens OX=9606 GN=RBM12 PE=1 SV=1	42.1671	moderate
P61981	14-3-3 protein gamma OS=Homo sapiens OX=9606 GN=YWHAG PE=1 SV=2	42.1967	moderate
Q13148	TAR DNA-binding protein 43 OS=Homo sapiens OX=9606 GN=TARDBP PE=1 SV=1	42.208	moderate
O43684	Mitotic checkpoint protein BUB3 OS=Homo sapiens OX=9606 GN=BUB3 PE=1 SV=1	42.2208	moderate
O94941	RING finger protein 37 OS=Homo sapiens OX=9606 GN=UBOX5 PE=1 SV=1	42.2549	moderate
Q13459	Unconventional myosin-IXb OS=Homo sapiens OX=9606 GN=MYO9B PE=1 SV=3	42.2727	moderate
P41223	Protein BUD31 homolog OS=Homo sapiens OX=9606 GN=BUD31 PE=1 SV=2	42.2971	moderate
Q96DE0	U8 snoRNA-decapping enzyme OS=Homo sapiens OX=9606 GN=NUDT16 PE=1 SV=2	42.2973	moderate
Q9BRT3	Migration and invasion enhancer 1 OS=Homo sapiens OX=9606 GN=MIEN1 PE=1 SV=1	42.3029	moderate
O60664	Perilipin-3 OS=Homo sapiens OX=9606 GN=PLIN3 PE=1 SV=3	42.3229	moderate
Q9UJX6	Anaphase-promoting complex subunit 2 OS=Homo sapiens OX=9606 GN=ANAPC2 PE=1 SV=1	42.3341	moderate
Q09028	Histone-binding protein RBBP4 OS=Homo sapiens OX=9606 GN=RBBP4 PE=1 SV=3	42.341	moderate
Q96EY7	Pentatricopeptide repeat domain-containing protein 3, mitochondrial OS=Homo sapiens OX=9606 GN=PTCD3 PE=1 SV=3	42.3466	moderate
Q6UWE0	E3 ubiquitin-protein ligase LRSAM1 OS=Homo sapiens OX=9606 GN=LRSAM1 PE=1 SV=1	42.3496	moderate
O00422	Histone deacetylase complex subunit SAP18 OS=Homo sapiens OX=9606 GN=SAP18 PE=1 SV=1	42.3499	moderate
Q9Y6W5	Wiskott-Aldrich syndrome protein family member 2 OS=Homo sapiens OX=9606 GN=WASF2 PE=1 SV=3	42.3539	moderate
Q969G3	SWI/SNF-related matrix-associated actin-dependent regulator of chromatin subfamily E member 1 OS=Homo sapiens OX=9606 GN=SMARCE1 PE=1 SV=2	42.376	moderate
Q14980	Nuclear mitotic apparatus protein 1 OS=Homo sapiens OX=9606 GN=NUMA1 PE=1 SV=2	42.3788	moderate
Q15418	Ribosomal protein S6 kinase alpha-1 OS=Homo sapiens OX=9606 GN=RPS6KA1 PE=1 SV=2	42.381	moderate
Q9BX69	Caspase recruitment domain-containing protein 6 OS=Homo sapiens OX=9606 GN=CARD6 PE=1 SV=2	42.3885	moderate
P56378	ATP synthase subunit ATP5MJ, mitochondrial OS=Homo sapiens OX=9606 GN=ATP5MJ PE=1 SV=1	42.4062	moderate
Q9Y6R4	Mitogen-activated protein kinase kinase kinase 4 OS=Homo sapiens OX=9606 GN=MAP3K4 PE=1 SV=2	42.4133	moderate
O75822	Eukaryotic translation initiation factor 3 subunit J OS=Homo sapiens OX=9606 GN=EIF3J PE=1 SV=2	42.4215	moderate
Q9H7H0	Methyltransferase-like protein 17, mitochondrial OS=Homo sapiens OX=9606 GN=METTL17 PE=1 SV=1	42.4333	moderate
Q9NVA1	Ubiquinol-cytochrome-c reductase complex assembly factor 1 OS=Homo sapiens OX=9606 GN=UQCC1 PE=1 SV=3	42.4384	moderate
Q9BVC6	Transmembrane protein 109 OS=Homo sapiens OX=9606 GN=TMEM109 PE=1 SV=1	42.4405	moderate
P10619	Lysosomal protective protein OS=Homo sapiens OX=9606 GN=CTSA PE=1 SV=2	42.4527	moderate
Q9UHD1	Cysteine and histidine-rich domain-containing protein 1 OS=Homo sapiens OX=9606 GN=CHORDC1 PE=1 SV=2	42.472	moderate
Q8N7H5	RNA polymerase II-associated factor 1 homolog OS=Homo sapiens OX=9606 GN=PAF1 PE=1 SV=2	42.4736	moderate
O94763	Unconventional prefoldin RPB5 interactor 1 OS=Homo sapiens OX=9606 GN=URI1 PE=1 SV=3	42.5109	moderate
Q86TN4	tRNA 2'-phosphotransferase 1 OS=Homo sapiens OX=9606 GN=TRPT1 PE=1 SV=2	42.5175	moderate
P29350	Tyrosine-protein phosphatase non-receptor type 6 OS=Homo sapiens OX=9606 GN=PTPN6 PE=1 SV=1	42.5179	moderate
Q9NVP1	ATP-dependent RNA helicase DDX18 OS=Homo sapiens OX=9606 GN=DDX18 PE=1 SV=2	42.522	moderate
O75175	CCR4-NOT transcription complex subunit 3 OS=Homo sapiens OX=9606 GN=CNOT3 PE=1 SV=1	42.525	moderate
P78332	RNA-binding protein 6 OS=Homo sapiens OX=9606 GN=RBM6 PE=1 SV=5	42.5258	moderate
Q96K17	Transcription factor BTF3 homolog 4 OS=Homo sapiens OX=9606 GN=BTF3L4 PE=1 SV=1	42.5277	moderate
Q6JQN1	Acyl-CoA dehydrogenase family member 10 OS=Homo sapiens OX=9606 GN=ACAD10 PE=1 SV=1	42.5313	moderate
P18077	60S ribosomal protein L35a OS=Homo sapiens OX=9606 GN=RPL35A PE=1 SV=2	42.5436	moderate
Q9Y3E1	Hepatoma-derived growth factor-related protein 3 OS=Homo sapiens OX=9606 GN=HDGFL3 PE=1 SV=1	42.5512	moderate
A6NGH8	Ankyrin repeat domain-containing protein 61 OS=Homo sapiens OX=9606 GN=ANKRD61 PE=4 SV=2	42.5574	moderate
O15042	U2 snRNP-associated SURP motif-containing protein OS=Homo sapiens OX=9606 GN=U2SURP PE=1 SV=2	42.5576	moderate
Q9P2Y5	UV radiation resistance-associated gene protein OS=Homo sapiens OX=9606 GN=UVRAG PE=1 SV=1	42.5592	moderate
P61224	Ras-related protein Rap-1b OS=Homo sapiens OX=9606 GN=RAP1B PE=1 SV=1	42.5666	moderate
Q8IWS0	PHD finger protein 6 OS=Homo sapiens OX=9606 GN=PHF6 PE=1 SV=1	42.5827	moderate
P11387	DNA topoisomerase 1 OS=Homo sapiens OX=9606 GN=TOP1 PE=1 SV=2	42.5979	moderate
P49792	E3 SUMO-protein ligase RanBP2 OS=Homo sapiens OX=9606 GN=RANBP2 PE=1 SV=2	42.6139	moderate
Q9UQ13	Leucine-rich repeat protein SHOC-2 OS=Homo sapiens OX=9606 GN=SHOC2 PE=1 SV=2	42.616	moderate
Q14978	Nucleolar and coiled-body phosphoprotein 1 OS=Homo sapiens OX=9606 GN=NOLC1 PE=1 SV=2	42.6281	moderate
P07947	Tyrosine-protein kinase Yes OS=Homo sapiens OX=9606 GN=YES1 PE=1 SV=3	42.6318	moderate
P08243	Asparagine synthetase [glutamine-hydrolyzing] OS=Homo sapiens OX=9606 GN=ASNS PE=1 SV=4	42.6356	moderate
Q96SK2	Transmembrane protein 209 OS=Homo sapiens OX=9606 GN=TMEM209 PE=1 SV=2	42.6479	moderate
Q32P41	tRNA (guanine(37)-N1)-methyltransferase OS=Homo sapiens OX=9606 GN=TRMT5 PE=1 SV=2	42.6552	moderate
P14649	Myosin light chain 6B OS=Homo sapiens OX=9606 GN=MYL6B PE=1 SV=1	42.6554	moderate
Q9BQE4	Selenoprotein S OS=Homo sapiens OX=9606 GN=SELENOS PE=1 SV=3	42.6579	moderate
P11234	Ras-related protein Ral-B OS=Homo sapiens OX=9606 GN=RALB PE=1 SV=1	42.6644	moderate
Q01650	Large neutral amino acids transporter small subunit 1 OS=Homo sapiens OX=9606 GN=SLC7A5 PE=1 SV=2	42.6691	moderate
[truncated: 3,498 more rows]
